# Supplementary material for: Comparison of the Lipid Composition of Milk Fat Globules in Goat (Capra hircus) Milk during Different Lactations and Human Milk
Source: Foods. 2024 May 23;13(11):1618. doi: 10.3390/foods13111618 (PMC11171730; doi:10.3390/foods13111618)
Supplement: Supplementary file 1 [file foods-13-01618-s001.zip]

Archive with 2 entries (2 files):
- Supplementary material Tables S2-S4.xlsx
- Supplementary material.pdf
