# Supplementary material for: Comparison of the Lipid Composition of Milk Fat Globules in Goat (Capra hircus) Milk during Different Lactations and Human Milk
Source: Foods. 2024 May 23;13(11):1618. doi: 10.3390/foods13111618 (PMC11171730; doi:10.3390/foods13111618)
Supplement: Supplementary file 1 [file foods-13-01618-s001.zip › Supplementary material Tables S2-S4.xlsx]

## Sheet: S2-HM vs. Goat milk
Note: Lipids were marked in red for upregulation and blue for downregulation.
lipid molecule	Class	Category	HM vs. Goat-E			HM vs. Goat-M			HM vs. Goat-L
			p	Fold change	VIP	p	Fold change	VIP	p	Fold change	VIP
ASG 28:1;O;Hex;FA 10:0	AHexCAS	ST	1.63057e-09	211.371	1.10575	7.50552e-09	146.849	1.06095	3.41545e-15	278.829	1.21742
ASG 28:1;O;Hex;FA 12:0	AHexCAS	ST	9.27686e-10	31.1486	1.10428	5.41994e-09	28.1031	1.05454	1.29959e-12	36.3759	1.16681
ASG 28:2;O;Hex;FA 14:0	AHexBRS	ST	5.61336e-13	71.0675	1.1766	9.87544e-09	43.3313	1.02675	9.66816e-14	40.127	1.18967
CE 18:2	CE	ST	2.42821e-08	0.402521	1.02818	7.2269e-18	0.162557	1.27828	4.01901e-13	0.210719	1.1795
Cer 17:1;O2/16:0	Cer_NS	SP	6.93621e-30	8.41363	1.33331	1.33613e-21	7.73782	1.32544	1.58667e-16	7.16615	1.24325
Cer 18:1;O2/16:0	Cer_NS	SP	7.20626e-14	4.11769	1.17794	2.95204e-09	3.24729	1.05339	2.44482e-10	3.06198	1.11575
Cer 17:1;O2/18:0	Cer_NS	SP	1.2745e-14	13.659	1.19146	3.07287e-09	9.95471	1.02813	7.62828e-14	7.01986	1.19974
Cer 19:1;O2/16:0	Cer_NS	SP	2.05731e-22	353.637	1.29805	2.99529e-23	255.578	1.32997	1.12775e-20	211.546	1.28559
Cer 20:0;O3/16:1(2OH)	Cer_AP	SP	6.20326e-21	204.756	1.27634	4.27014e-10	139.972	1.07784	8.48754e-22	114.531	1.29499
Cer 16:1;O2/23:0	Cer_NS	SP	2.33906e-28	23.7451	1.32468	2.9783e-20	21.9224	1.31795	2.15362e-23	18.5742	1.30364
Cer 27:2;O3(FA 14:0)	Cer_EOS	SP	3.21778e-13	40.2935	1.18637	7.04131e-09	38.0584	1.03302	6.9004e-11	48.913	1.11811
Cer 18:1;O2/24:0;O	Cer_HS	SP	8.82927e-17	0.2027	1.24707	3.02756e-20	0.26179	1.29934	8.40154e-16	0.297649	1.23775
Cer 18:1;O2/25:0	Cer_NS	SP	3.62906e-17	17.8596	1.25862	1.09547e-19	13.6345	1.30005	4.35339e-19	10.4989	1.26785
Cer 26:1;O3(FA 18:0)	Cer_EOS	SP	2.34565e-14	20.5699	1.19637	1.1211e-22	13.3812	1.34329	4.27146e-15	11.9707	1.2145
Cer 30:1;O3(FA 14:0)	Cer_EOS	SP	5.43005e-13	12.0307	1.15589	4.69695e-11	9.04858	1.07635	2.72507e-19	6.24577	1.26355
Cer 21:2;O2/24:6	Cer_NS	SP	2.22541e-14	0.106125	1.22306	2.75816e-17	0.148238	1.2701	2.77038e-14	0.101184	1.22429
Cer 28:3;O3(FA 18:0)	Cer_EOS	SP	8.06772e-13	100.862	1.16585	8.91916e-12	60.8237	1.15024	2.36286e-14	91.9724	1.20579
Cer 25:0;O2/23:0	Cer_NDS	SP	4.07898e-13	8.70512	1.1631	1.82909e-13	9.50975	1.18104	4.55705e-15	5.97406	1.22677
Cer 17:3;O2/35:4;O2	Cer_EOS	SP	4.05447e-17	4.54347	1.2329	4.79396e-19	3.84275	1.2696	1.22049e-15	3.72093	1.22692
Cer 36:5;O3(FA 18:3)	Cer_EOS	SP	2.28262e-07	0.3248	1.00939	5.09812e-12	0.219335	1.16629	4.09712e-09	0.218625	1.09058
CL 12:0_12:0_16:0_16:0	CL	GP	1.42115e-12	0.0120306	1.17589	1.50349e-16	0.0175153	1.2554	1.29525e-12	0.0090801	1.16925
CL 16:0_16:0_16:0_18:0	CL	GP	1.37149e-10	84.1665	1.13715	8.99384e-18	78.8844	1.2788	3.54369e-24	121.247	1.30912
CL 33:2_39:2	CL	GP	7.34842e-10	70.7233	1.11421	3.24533e-09	79.12	1.07898	3.69655e-10	176.407	1.09736
CL 16:0_16:0_16:0_26:0	CL	GP	2.56273e-09	62.1737	1.08369	3.9952e-18	75.2442	1.28009	3.45227e-27	84.2973	1.31527
CL 37:0_38:4	CL	GP	1.32245e-09	29.3677	1.10822	1.58914e-12	31.5471	1.16761	2.85623e-14	51.7429	1.20374
CL 17:0_17:0_24:0_18:1	CL	GP	2.5369e-12	41.8144	1.15895	2.96642e-15	20.9285	1.22535	1.54242e-13	29.9337	1.18526
CL 18:0_18:0_18:0_22:3	CL	GP	1.60733e-10	15.3779	1.14113	2.99719e-11	16.0154	1.12608	2.0924e-14	36.1529	1.20751
CL 39:0_38:1	CL	GP	1.04555e-11	40.3153	1.17287	1.31664e-17	32.7011	1.27872	1.55006e-08	27.3628	1.03261
DG 10:0_10:0	DG	GL	3.10842e-12	3.7643	1.17552	4.8536e-15	4.13498	1.22471	2.87576e-15	5.96014	1.22265
DG 8:0_12:0	DG	GL	7.91781e-11	6.10648	1.1522	8.50101e-12	7.95636	1.15008	7.5999e-12	6.12966	1.15162
DG 11:0_11:0	DG	GL	2.50917e-15	8.76916	1.25259	5.44515e-16	11.1279	1.24942	6.87244e-17	9.58803	1.24855
DG 8:0_14:0	DG	GL	4.27684e-14	64.3655	1.22723	5.31834e-13	73.0399	1.18207	3.07613e-13	37.5291	1.1865
DG 8:0_16:1	DG	GL	1.41182e-17	19.5967	1.25147	5.95903e-12	18.1141	1.12449	1.2885e-19	11.276	1.27956
DG 12:0_14:0	DG	GL	3.8836e-12	0.00496736	1.14998	3.69677e-16	0	1.24236	3.35303e-12	0	1.13724
DG 8:0_18:1	DG	GL	6.57531e-10	3.78575	1.08668	2.30574e-13	4.01925	1.16229	2.79945e-08	3.85699	1.02195
DG 8:0_22:2	DG	GL	4.01694e-11	0.154106	1.12422	1.9249e-12	0.265113	1.17326	6.90009e-11	0.17142	1.10763
DG 8:0_22:4	DG	GL	7.13563e-08	0.130933	1.00443	9.45057e-11	0.12751	1.12084	2.08024e-08	0.0958642	1.02066
DG 10:0_22:6	DG	GL	3.06875e-08	0.0255347	1.01964	5.70922e-11	0.0296135	1.12687	3.44702e-08	0.0308454	1.01338
DG 12:0_22:6	DG	GL	2.25247e-08	0.00468423	1.02108	3.5772e-11	0.00669941	1.12583	2.4039e-08	0.00760066	1.00976
DG 15:0_22:1	DG	GL	5.38914e-26	3.67191	1.32183	3.29077e-24	3.59715	1.34638	1.36556e-25	3.92603	1.30561
DG 18:0_20:0	DG	GL	4.55784e-13	236.537	1.16601	3.87341e-13	168.685	1.18989	2.0361e-10	129.901	1.09597
DG 18:1_20:2	DG	GL	1.26434e-20	0.00687239	1.28294	9.89518e-27	0.00561988	1.35123	1.07528e-20	0.00271044	1.26948
DG 18:1_22:1	DG	GL	3.0342e-16	67.0402	1.23284	4.4496e-14	48.0658	1.21555	3.93536e-10	37.6875	1.08819
DG 22:4_22:4	DG	GL	1.92067e-19	58.734	1.2854	1.94916e-13	56.9583	1.20214	3.73546e-16	39.2676	1.22923
DG O-17:0_14:1	EtherDG	GL	1.00306e-23	0.40672	1.31446	9.4829e-19	0.59125	1.27897	1.41112e-18	0.518144	1.27464
DG O-19:1_19:0	EtherDG	GL	1.23765e-12	6.24726	1.17468	4.99469e-17	8.58023	1.28737	2.69567e-12	8.18223	1.15929
DG O-19:2_28:6	EtherDG	GL	2.3539e-15	17.9687	1.21421	1.81614e-14	12.2445	1.20189	5.69406e-27	11.1592	1.30853
FA 16:0(2OH)	OxFA	FA	1.52969e-12	0.154179	1.17053	1.51226e-14	0.235825	1.19739	1.16795e-09	0.319361	1.07267
FA 16:0;O	OxFA	FA	2.45999e-12	0.0725402	1.16288	5.74796e-16	0.0902921	1.24042	1.63506e-11	0.132713	1.12699
FA 16:2(2OH)	OxFA	FA	2.19081e-09	0.0425333	1.06708	4.33764e-12	0.0716968	1.15627	4.34335e-09	0.0693713	1.04856
FA 18:0	FA	FA	3.61569e-09	0.346932	1.06385	5.37799e-12	0.362535	1.16211	4.82391e-08	0.41769	1.01458
FA 22:6	FA	FA	2.07568e-08	0.00594683	1.0228	2.99258e-11	0.00557545	1.13249	1.9779e-08	0.00377793	1.01867
FA 24:2	FA	FA	8.04765e-09	0.00964109	1.05885	8.2053e-12	0.00776192	1.15267	8.5786e-09	0.0123822	1.05477
Hex2Cer 18:1;O2/16:0	Hex2Cer	SP	4.18499e-08	2.55218	1.02422	5.08407e-18	5.22685	1.25614	2.04568e-10	7.85657	1.07994
Hex2Cer 18:1;O2/18:0	Hex2Cer	SP	7.34489e-14	27.6191	1.20991	4.55917e-13	30.3214	1.14881	3.50454e-19	21.9694	1.27122
Hex2Cer 18:1;O2/20:0	Hex2Cer	SP	4.2806e-17	13.5143	1.26344	1.72179e-19	16.7918	1.26752	4.87224e-16	13.7908	1.22018
Hex2Cer 17:1;O2/22:0	Hex2Cer	SP	3.24977e-22	112.054	1.31888	2.56546e-19	156.242	1.29291	8.77436e-24	122.74	1.30458
Hex2Cer 18:1;O2/22:0	Hex2Cer	SP	2.97794e-17	16.0282	1.27299	6.49107e-18	26.9113	1.24832	1.90325e-14	24.6659	1.18931
Hex2Cer 18:1;O2/23:0	Hex2Cer	SP	1.26572e-12	49.1691	1.1959	1.57561e-21	75.2472	1.32132	1.88024e-29	73.2769	1.32693
Hex2Cer 18:1;O2/24:0	Hex2Cer	SP	1.84118e-12	5.12659	1.18336	1.98667e-15	8.50821	1.20522	1.04797e-12	7.86512	1.14619
HexCer 18:1;O2/16:0	HexCer_NS	SP	4.29386e-13	5.67267	1.19634	4.32878e-15	7.61503	1.22758	2.44325e-21	7.63548	1.28808
HexCer 18:1;O2/18:0	HexCer_NS	SP	8.11963e-17	5.06007	1.24704	3.67009e-14	5.11702	1.19974	8.18665e-11	3.16259	1.12329
HexCer 18:1;O2/20:0	HexCer_NS	SP	2.52166e-18	5.78414	1.27937	1.13613e-12	4.75125	1.16899	7.87796e-13	3.62192	1.17318
HexCer 16:1;O2/24:0	HexCer_NS	SP	6.92292e-08	3.93701	1.01792	1.76525e-08	4.81863	1.02312	1.88618e-10	5.48946	1.10524
HexCer 18:1;O2/22:0	HexCer_NS	SP	3.37552e-12	4.72685	1.17252	9.69127e-19	5.89224	1.29509	2.81255e-18	4.26669	1.26347
HexCer 18:1;O2/24:1	HexCer_NS	SP	5.8153e-15	0.146955	1.22455	4.13854e-18	0.199507	1.26842	3.86836e-14	0.211391	1.21078
HexCer 18:2;O2/24:1	HexCer_NS	SP	1.01948e-19	0.243774	1.26926	1.87406e-27	0.15799	1.34898	1.46848e-22	0.124574	1.28552
HexCer 18:1;O2/25:0;O	HexCer_HS	SP	1.29056e-10	5.23036	1.14374	6.06421e-09	3.95582	1.04912	1.15306e-09	3.80463	1.0727
LPA 15:0	LPA	GP	6.20918e-11	0.0140785	1.1231	1.45981e-14	0.012084	1.22132	5.54447e-11	0.00989255	1.1187
LPC 18:0	LPC	GP	8.18717e-11	0.0326484	1.11189	2.02982e-12	0.124431	1.13701	2.46313e-10	0.0766973	1.08135
LPC 18:2	LPC	GP	3.01164e-10	0.0309303	1.10538	2.44556e-13	0.0490304	1.19659	3.7284e-10	0.0388638	1.09627
LPC 22:6	LPC	GP	2.95554e-10	0.0763796	1.10333	5.94954e-14	0.0589161	1.20818	1.39756e-10	0.051585	1.1082
LPE 16:0	LPE	GP	9.49846e-11	0.0413858	1.12199	1.67203e-13	0.0907844	1.18308	1.05481e-09	0.116824	1.0801
LPE 18:0	LPE	GP	1.13415e-11	0.00715878	1.1438	1.9943e-15	0.0106053	1.22192	1.21618e-11	0.00976034	1.13238
LPE 18:2	LPE	GP	1.58352e-12	0.106989	1.17597	7.32057e-16	0.144929	1.24197	4.63201e-12	0.137354	1.15906
LPE 22:5	LPE	GP	5.54576e-13	0.0206839	1.18718	4.09329e-17	0.0230012	1.25555	6.27959e-13	0.0246956	1.17562
LPE 22:6	LPE	GP	2.36236e-12	0.0382919	1.17074	3.04789e-16	0.0427914	1.25878	1.66461e-12	0.0264172	1.16913
LPE O-18:1	EtherLPE	GP	3.24479e-12	0.029712	1.15224	2.39461e-16	0.0189361	1.22781	2.16869e-12	0.0157442	1.14309
LPE O-18:2	EtherLPE	GP	4.28376e-08	0.160197	1.00177	6.19555e-12	0.127284	1.12713	2.99668e-12	0.0201276	1.15577
LPE-N (FA 18:2)18:2	LNAPE	GP	2.08375e-16	46.8792	1.22457	4.42986e-09	19.157	1.04243	9.43391e-09	23.5368	1.0404
LPE-N (FA 18:0)22:6	LNAPE	GP	2.04369e-15	0.0968738	1.22757	1.6207e-19	0.120945	1.30419	2.18802e-15	0.0915868	1.22696
LPS 35:1	LPS	GP	1.75189e-10	16.911	1.1257	2.97669e-11	20.4284	1.12711	6.41166e-23	25.5019	1.30363
NAE 16:0	NAE	FA	2.86977e-18	0.138723	1.26073	3.02923e-23	0.14285	1.32794	4.07498e-18	0.139203	1.25226
NAE 16:1	NAE	FA	7.54058e-15	0.0290508	1.22224	1.58265e-19	0.0279018	1.30243	7.22053e-15	0.0274634	1.21468
NAGly 22:3;O(FA 19:0)	NAGly	FA	1.22533e-09	0.0658462	1.07177	5.61932e-13	0.0590293	1.17971	7.64557e-10	0.0497315	1.07196
NAGlySer 19:0;O	NAGlySer	FA	4.8607e-11	27.9193	1.09323	3.08187e-18	19.0797	1.25976	1.47302e-17	16.9491	1.25227
NAGlySer 19:1;O	NAGlySer	FA	6.0902e-12	24.4787	1.1155	4.8217e-22	20.9503	1.28677	1.08172e-19	18.8801	1.27315
NAGlySer 21:0;O	NAGlySer	FA	4.3828e-11	11.1502	1.099	1.12754e-17	9.28909	1.23968	1.55092e-14	11.3018	1.19648
PC 16:0_17:0	PC	GP	5.29127e-21	1679.19	1.30508	2.90723e-10	1109.32	1.12274	1.85367e-12	71.8696	1.16347
PC 15:0_18:2	PC	GP	1.46344e-23	43.1561	1.32322	5.65472e-21	53.3825	1.32067	5.98173e-14	38.5957	1.19687
PC 16:0_18:3	PC	GP	1.37109e-07	17.7531	1.0083	4.90048e-22	23.5145	1.31431	2.60331e-09	14.0487	1.06078
PC 17:0_18:2	PC	GP	6.73408e-14	28.7184	1.19992	1.89813e-16	24.2139	1.23289	1.16786e-22	18.6082	1.29414
PC 18:0_18:2	PC	GP	3.38666e-26	0.0163606	1.32652	3.29992e-28	0.0647076	1.36642	1.21935e-15	0.252064	1.22707
PC 18:1_18:2	PC	GP	6.10536e-13	351.415	1.19425	4.56419e-19	226.166	1.28494	1.49338e-12	133.899	1.16703
PC O-16:2_18:0	EtherPC	GP	6.91574e-19	0.0489198	1.28115	5.59043e-24	0.0793788	1.33841	8.61686e-16	0.182238	1.24398
PC O-16:1_18:2	EtherPC	GP	8.22672e-11	0.0468115	1.13572	4.35276e-14	0.0612277	1.21749	1.80037e-10	0.0662667	1.13087
PC O-15:1_22:6	EtherPC	GP	1.9023e-09	0.411903	1.08512	2.27249e-16	0.332011	1.24334	1.82506e-16	0.16933	1.23942
PC O-25:1_16:0	EtherPC	GP	9.95613e-11	46.8304	1.12143	2.12712e-10	35.6658	1.11949	1.16125e-14	44.3223	1.21143
PE 15:0_18:0;O	OxPE	GP	1.99071e-08	9.32541	1.0436	5.69158e-09	14.3877	1.03829	1.54821e-15	11.8076	1.22339
PE 15:0_18:1	PE	GP	1.97967e-07	15.1784	1.00253	1.22733e-10	14.8777	1.12568	1.37042e-14	20.4988	1.20517
PE 16:0_18:1	PE	GP	1.64966e-15	4.8586	1.24015	3.33402e-27	4.85782	1.37546	6.21901e-29	5.21182	1.32525
PE 16:0_18:2	PE	GP	5.3946e-17	6.19729	1.27088	7.173e-20	8.59445	1.31067	7.78925e-21	9.68589	1.28594
PE 16:0_18:3	PE	GP	1.86941e-18	21.4561	1.27663	4.9514e-15	22.2172	1.24489	4.48289e-11	32.6677	1.12712
PE 14:0_20:4	PE	GP	8.12135e-10	6.86617	1.10888	2.58591e-10	8.50283	1.09723	8.62341e-12	21.8108	1.15061
PE 17:0_18:1	PE	GP	2.416e-13	159.73	1.19113	2.61083e-17	101.599	1.28384	4.20954e-14	144.587	1.20255
PE 17:0_18:2	PE	GP	3.8405e-10	82.2173	1.11624	8.23657e-11	77.5187	1.10858	4.19715e-09	104.35	1.04814
PE 17:0_18:3	PE	GP	5.73767e-11	12.5789	1.1438	1.45594e-11	14.8233	1.15572	1.24608e-09	23.9238	1.07587
PE 17:1_18:2	PE	GP	6.08095e-08	10.9736	1.02822	3.04771e-09	10.3592	1.025	2.6219e-15	10.3137	1.20835
PE 15:0_20:4	PE	GP	1.61485e-08	25.3292	1.00835	3.33573e-11	14.3345	1.12989	7.87709e-09	19.5366	1.04716
PE 18:1_18:1	PE	GP	9.5693e-17	69.0054	1.26153	6.38159e-36	55.5078	1.39195	5.16987e-23	47.8636	1.30114
PE 18:1_18:2;O	OxPE	GP	2.72072e-11	51.9506	1.16077	4.09599e-11	49.033	1.13979	1.89997e-14	78.8502	1.20473
PE 18:1_18:2	PE	GP	3.56866e-10	9.96573	1.11565	6.70289e-14	15.4259	1.1986	4.93079e-10	14.015	1.08532
PE 19:1_18:2	PE	GP	4.32316e-08	3.85457	1.04072	1.40721e-09	3.62726	1.08196	7.26875e-14	6.18633	1.19068
PE 16:0_22:5	PE	GP	2.18959e-12	6.69221	1.15133	2.08862e-23	5.12507	1.31893	8.25171e-13	4.55566	1.17225
PE 18:2_20:4	PE	GP	1.37627e-09	1.81346	1.06673	9.81919e-12	1.96647	1.13223	3.11183e-11	2.24928	1.12221
PE 18:1_21:3	PE	GP	9.37787e-13	11.6713	1.18807	2.1009e-10	13.4586	1.09376	1.18028e-10	18.7622	1.11539
PE 22:1_18:4	PE	GP	6.72046e-10	3.69922	1.07572	1.74141e-12	3.52485	1.15185	2.75786e-08	2.86979	1.02842
PE 18:1_22:5	PE	GP	4.03642e-21	31.4608	1.30591	2.6176e-21	33.0657	1.30435	2.3006e-16	28.6246	1.23636
PE 18:1_22:6	PE	GP	1.10523e-11	7.07999	1.14985	1.38061e-09	7.71241	1.04139	2.99588e-09	5.24716	1.07147
PE O-14:1_18:1	EtherPE	GP	5.21826e-11	132.353	1.12054	1.1159e-14	115.9	1.24213	1.15906e-16	182.564	1.24258
PE O-15:1_18:2	EtherPE	GP	7.94087e-13	39.6619	1.18078	8.94689e-09	66.4971	1.05895	5.53828e-08	124.264	1.00087
PE O-18:1_16:0	EtherPE	GP	1.20303e-19	0.178556	1.27954	1.75008e-28	0.103598	1.35572	2.00602e-19	0.174454	1.27093
PE O-14:1_20:4	EtherPE	GP	7.46269e-09	10.0432	1.0154	4.64662e-11	6.1658	1.10944	1.43702e-08	6.5723	1.0321
PE O-18:1_18:0	EtherPE	GP	1.84919e-21	0.132825	1.30813	1.37987e-28	0.119023	1.36815	1.14816e-18	0.148536	1.28052
PE O-16:1_20:4	EtherPE	GP	5.27538e-14	0.161976	1.20001	1.27304e-21	0.132023	1.31325	1.06051e-14	0.218712	1.19905
PE O-16:1_22:1	EtherPE	GP	2.19086e-19	0.114328	1.28962	3.06109e-16	0.256211	1.26431	2.09837e-17	0.175983	1.2647
PE O-18:2_20:2	EtherPE	GP	1.0217e-12	0.178733	1.18414	2.23584e-18	0.16432	1.29407	6.41665e-16	0.101546	1.2383
PE O-16:1_22:6	EtherPE	GP	9.13373e-16	0.245149	1.24107	2.4139e-23	0.275027	1.32786	8.5347e-21	0.230818	1.29369
PE O-18:1_22:1	EtherPE	GP	7.45106e-17	0.0706844	1.26008	2.05767e-19	0.137796	1.30536	5.24149e-15	0.158559	1.23776
PE O-18:2_22:2	EtherPE	GP	2.5622e-09	0.0907347	1.07791	1.69597e-12	0.0856608	1.16062	1.35879e-08	0.145727	1.04495
PE P-16:0_18:1	EtherPE	GP	1.18432e-16	3.66114	1.23079	1.78902e-23	3.64162	1.31445	3.15528e-11	3.49296	1.1044
PE P-16:0_18:2	EtherPE	GP	6.68334e-10	0.524663	1.09629	1.5424e-10	0.610327	1.09434	1.77854e-08	0.561054	1.02062
PE P-16:0_19:1	EtherPE	GP	2.51219e-12	3.9429	1.14516	3.1031e-09	2.60606	1.03589	4.73989e-15	2.08665	1.21147
PE P-17:0_18:1	EtherPE	GP	2.56799e-16	19.0824	1.22695	1.02502e-16	13.8539	1.24235	1.47145e-34	9.65968	1.33842
PE P-18:0_18:1	EtherPE	GP	4.60455e-12	4.75789	1.13559	8.21655e-20	3.39365	1.29192	1.21894e-20	2.95894	1.27064
PE P-18:1_18:1	EtherPE	GP	1.34906e-10	20.0644	1.09045	3.65682e-19	12.7957	1.27266	5.22329e-29	10.6352	1.32098
PE P-18:1_18:2	EtherPE	GP	2.41388e-11	0.140231	1.13666	1.16531e-13	0.196422	1.20502	5.80849e-11	0.159653	1.11867
PE P-16:0_22:6	EtherPE	GP	3.39666e-17	0.204593	1.26018	3.2287e-23	0.198312	1.33002	2.32214e-19	0.117363	1.27811
PE P-18:0_22:5	EtherPE	GP	1.81622e-14	6.81596	1.18182	6.82635e-14	4.82761	1.17319	8.07251e-21	3.33976	1.28827
PEtOH 17:0_18:0	PEtOH	GP	3.00907e-08	29.4088	1.0421	3.41318e-11	28.3237	1.14682	2.13704e-33	57.0319	1.33173
PEtOH 16:0_21:0	PEtOH	GP	3.56199e-09	32.6749	1.09	7.00504e-14	29.3507	1.22171	7.46899e-21	40.49	1.27913
PEtOH 16:0_21:1	PEtOH	GP	1.73393e-17	15.4898	1.26293	2.05769e-18	11.3066	1.28475	1.89853e-19	14.5596	1.26374
PEtOH 19:0_18:2	PEtOH	GP	2.13797e-12	20.2268	1.18219	6.08826e-13	12.8783	1.16425	2.82212e-15	19.9161	1.2211
PEtOH 18:0_21:1	PEtOH	GP	2.54709e-08	6.33563	1.03413	2.73792e-13	5.95318	1.17383	2.93293e-13	7.5326	1.15866
PEtOH 22:4_21:5	PEtOH	GP	1.20218e-14	174.492	1.22233	4.09203e-10	131.152	1.11198	3.14175e-14	159.473	1.20158
PG 8:0_22:1	PG	GP	2.42059e-22	3.2256	1.31479	6.14932e-20	3.22086	1.31175	1.87224e-28	3.22362	1.3219
PG 18:1_18:1	PG	GP	4.9825e-11	25.9592	1.15331	2.11287e-09	26.9959	1.09499	1.7514e-10	57.9214	1.10903
PG O-15:1_17:1	EtherPG	GP	7.22965e-10	0.281722	1.07992	1.07313e-10	0.337098	1.10732	2.46652e-08	0.366748	1.00761
PG O-18:1_18:1	EtherPG	GP	2.64201e-08	44.5034	1.0579	4.90818e-10	38.405	1.11497	5.52803e-14	55.9092	1.20195
PG O-18:2_18:1	EtherPG	GP	3.1212e-13	33.0985	1.20672	5.62128e-08	23.7252	1.02542	3.80319e-15	24.0096	1.21999
PI 17:0_18:1	PI	GP	2.94846e-08	91.2212	1.04367	2.58003e-12	63.1696	1.15479	4.89136e-11	81.6289	1.12449
PI 18:1_18:2	PI	GP	6.23279e-09	29.6407	1.07771	2.5179e-13	37.1261	1.17756	2.49765e-09	103.793	1.06947
PI 18:0_20:2	PI	GP	2.50121e-10	6.20817	1.11753	4.69124e-08	5.2541	1.01994	3.84431e-09	12.3326	1.05108
PI-Cer 33:8;O2	PI_Cer	SP	1.29716e-16	13.5776	1.25169	1.60607e-15	14.3006	1.23601	4.48409e-15	13.2316	1.22034
PMeOH 14:0_14:0	PMeOH	GP	1.16212e-14	62.6515	1.22768	4.80392e-12	60.7525	1.16924	4.66065e-25	107.894	1.31293
PMeOH 17:0_17:1	PMeOH	GP	8.3693e-14	67.3373	1.2193	4.90035e-16	52.2612	1.23963	7.13454e-20	79.8539	1.27692
PMeOH 17:0_21:0	PMeOH	GP	9.36409e-09	66.0563	1.06443	4.92771e-18	73.0346	1.2905	0	146.74	1.34027
PMeOH 22:0_22:0	PMeOH	GP	1.31282e-08	7.12235	1.0575	1.29195e-07	4.61149	1.01239	3.2495e-26	10.2112	1.31824
PS 18:0_20:0	PS	GP	1.46883e-09	74.9805	1.09134	2.24895e-11	50.5311	1.14399	3.10051e-14	60.3543	1.20539
PS O-25:0_18:2	EtherPS	GP	2.72912e-20	0.0703088	1.28696	3.28727e-26	0.0785813	1.35811	3.14269e-20	0.0845178	1.28347
SE 24:1;O4/16:2	DCAE	ST	2.94814e-13	0.130362	1.18591	6.26944e-18	0.106365	1.27355	1.88204e-14	0.0617215	1.19184
SE 24:1;O4/17:0;O	DCAE	ST	3.4743e-32	10.9627	1.33652	6.17676e-22	13.1274	1.28656	4.94346e-23	10.7797	1.28463
SE 28:2/20:5	BRSE	ST	1.85283e-22	166.546	1.31589	2.79989e-14	127.1	1.21545	2.45911e-24	83.9183	1.30891
SE 29:2/18:5	STSE	ST	3.66487e-14	226.119	1.22546	1.45847e-15	242.116	1.26352	3.69712e-29	280.574	1.32944
SE 29:2/20:5	STSE	ST	1.11856e-17	183.988	1.27755	3.77394e-18	160.776	1.30038	3.10724e-24	162.68	1.31001
SM 18:1;O2/10:0	SM	SP	7.4673e-09	7.68223	1.03931	6.68693e-13	4.81295	1.14296	2.42034e-15	4.33236	1.20635
SM 17:1;O2/16:0	SM	SP	5.28589e-12	31.0526	1.15521	2.36628e-27	30.3963	1.36161	4.84228e-26	27.916	1.31737
SM 16:1;O2/18:0	SM	SP	1.89706e-15	40.705	1.21639	1.06527e-25	32.6383	1.33961	2.22119e-30	27.4591	1.32429
SM 18:1;O2/24:0	SM	SP	1.81659e-30	0.00876231	1.34207	8.02295e-38	0.0404928	1.39738	1.60084e-16	0.254654	1.24359
SM 18:1;O2/24:1	SM	SP	6.84096e-21	0.030042	1.29151	6.48537e-25	0.130135	1.33506	6.56633e-20	0.107215	1.2743
SM 27:1;O2/15:1	SM	SP	7.38302e-11	0.12889	1.13158	7.68773e-16	0.0436925	1.22717	1.93343e-12	0.010311	1.16212
SM 18:2;O2/24:1	SM	SP	1.37936e-20	0.126099	1.29453	2.6953e-27	0.0964088	1.3533	1.22077e-21	0.0897453	1.28536
TG 8:0_8:0_8:0	TG	GL	1.92505e-14	17519.8	1.19719	9.62866e-12	13012.1	1.15161	4.92872e-22	19182.2	1.29785
TG 8:0_10:0_8:0;O	OxTG	GL	1.54039e-25	254.981	1.3308	4.10624e-11	192.355	1.14761	4.67905e-32	465.91	1.33453
TG 8:0_8:0_10:0	TG	GL	7.79378e-21	9787.42	1.28672	1.11976e-13	8054.79	1.2002	4.36548e-22	10198.1	1.29703
TG 8:0_9:0_10:0	TG	GL	3.13143e-22	1767.99	1.30993	8.52785e-13	1593.65	1.18468	9.63844e-15	2026.4	1.21508
TG 9:0_9:0_9:0	TG	GL	6.22215e-18	292.712	1.27511	1.00319e-08	347.356	1.04033	3.54482e-17	721.955	1.24736
TG 10:0_10:0_8:0;O	OxTG	GL	8.78592e-19	180.799	1.27268	2.04515e-10	125.691	1.11664	4.02484e-26	273.247	1.31982
TG 8:0_12:0_8:0;O	OxTG	GL	7.60341e-23	248.97	1.30529	1.79117e-11	177.341	1.15856	2.89754e-34	344.986	1.338
TG 8:0_10:0_10:0	TG	GL	0	5358.58	1.35323	7.19896e-21	4651.31	1.32795	2.74434e-26	5457.02	1.31824
TG 8:0_8:0_12:0	TG	GL	6.93253e-28	56.547	1.32973	1.59375e-33	62.8905	1.38003	1.60118e-27	79.9053	1.31145
TG 9:0_10:0_10:0	TG	GL	2.62913e-20	176.445	1.30077	1.36908e-12	148.211	1.17745	2.47827e-14	162.175	1.20781
TG 9:0_9:0_11:0	TG	GL	5.81198e-20	641.045	1.27418	3.02541e-15	446.894	1.23123	6.40936e-26	540.398	1.31547
TG 10:0_10:0_10:0;O	OxTG	GL	1.16275e-21	342.256	1.30148	2.50579e-13	244.795	1.20923	5.64527e-29	489.655	1.32789
TG 10:0_10:0_10:0	TG	GL	5.09775e-22	47.2	1.31257	3.69869e-16	63.2561	1.22974	2.02017e-22	51.3605	1.28829
TG 8:0_10:0_12:0	TG	GL	4.6268e-26	1773.15	1.31581	1.82749e-29	1587.38	1.38222	9.67181e-33	1718.56	1.33545
TG 8:0_8:0_14:1	TG	GL	0	549.517	1.35171	1.60757e-29	452.473	1.36385	1.39264e-28	414.529	1.32627
TG 8:0_11:0_12:0	TG	GL	1.08005e-22	121.601	1.31121	1.74049e-12	111.02	1.17003	2.16242e-16	118.701	1.24113
TG 8:0_8:0_15:0	TG	GL	4.75999e-19	16079.7	1.28504	2.33648e-11	15182.9	1.14164	2.33155e-16	21144.7	1.23981
TG 9:0_11:0_11:0	TG	GL	1.94682e-20	223.436	1.28006	1.32257e-19	192.994	1.27623	1.60712e-16	141.354	1.22629
TG 9:0_9:0_13:1	TG	GL	4.4047e-28	134.295	1.32344	1.22336e-16	97.2622	1.25122	2.54825e-18	58.212	1.26738
TG 10:0_14:0_8:0;O	OxTG	GL	6.33469e-18	220.067	1.27526	2.40459e-17	169.539	1.29015	5.06019e-35	312.629	1.33762
TG 8:0_8:0_16:0;O	OxTG	GL	2.08602e-14	14.56	1.22364	6.04456e-15	16.6501	1.2377	2.62726e-18	25.573	1.25598
TG 10:0_10:0_12:0	TG	GL	7.85271e-29	411.891	1.34383	4.30114e-27	405.545	1.37092	7.25098e-24	382.223	1.30386
TG 8:0_10:0_14:0	TG	GL	5.17956e-21	401.641	1.2881	1.18728e-25	395.569	1.35704	5.76382e-14	420.614	1.19001
TG 8:0_8:0_16:0	TG	GL	2.08208e-19	6.1019	1.2885	7.69073e-20	7.17351	1.2914	4.53663e-18	6.00579	1.2414
TG 8:0_16:1_8:0;O	OxTG	GL	7.04007e-18	48.2873	1.24804	2.2577e-24	36.4636	1.34481	7.2698e-25	46.3223	1.30712
TG 8:0_8:0_16:1;O	OxTG	GL	1.00053e-14	129.405	1.23792	3.57587e-12	117.75	1.18657	2.2065e-14	137.75	1.20695
TG 9:0_10:0_13:1;O	OxTG	GL	7.89403e-27	250.327	1.33083	5.17361e-14	169.831	1.21124	2.47476e-22	207.821	1.29954
TG 8:0_8:0_16:1	TG	GL	2.41691e-15	1708.95	1.23831	1.0525e-19	1569.07	1.30833	3.20867e-12	1497.38	1.16016
TG 8:0_8:0_16:2;O	OxTG	GL	1.1465e-29	414.27	1.33512	1.07982e-17	237.869	1.27127	2.1453e-23	277.699	1.30434
TG 8:0_8:0_16:2	TG	GL	4.12038e-34	1681.26	1.34532	8.05508e-23	1417.15	1.32907	6.38573e-17	1410.33	1.24844
TG 10:0_10:0_13:0;O	OxTG	GL	3.28341e-11	70.595	1.15051	7.01883e-10	60.4884	1.10118	6.12444e-18	90.395	1.26151
TG 8:0_16:0_9:0;O	OxTG	GL	6.36414e-13	140.062	1.19449	2.99207e-10	120.118	1.10705	1.98511e-19	227.873	1.2777
TG 10:0_10:0_13:0	TG	GL	1.12237e-19	158.76	1.28741	1.97937e-13	161.876	1.20178	9.30723e-19	154.624	1.26968
TG 11:0_11:0_11:0	TG	GL	2.41526e-30	116.441	1.33331	1.51278e-16	131.596	1.24716	1.55896e-12	102.662	1.1554
TG 8:0_10:0_15:0	TG	GL	5.94519e-20	683.273	1.29402	4.3594e-13	642.145	1.1893	6.05583e-19	878.452	1.27053
TG 8:0_8:0_17:1	TG	GL	3.09107e-19	89109	1.27983	2.29859e-09	59802.8	1.03358	1.87641e-17	61805.2	1.25602
TG 8:0_9:0_16:1	TG	GL	3.06547e-19	1521.63	1.27924	5.0333e-13	1150.11	1.16367	9.77706e-17	1078.69	1.24572
TG 8:0_8:0_17:2	TG	GL	2.38251e-22	232.723	1.31563	9.92364e-16	197.195	1.22773	1.24216e-13	226.736	1.19145
TG 12:0_12:0_10:0;O	OxTG	GL	1.06741e-14	122.527	1.22533	5.59382e-19	96.0517	1.30304	1.01802e-29	177.144	1.32597
TG 8:0_10:0_16:0;O	OxTG	GL	1.00558e-11	45.6432	1.15171	3.78305e-17	51.7057	1.28558	5.89349e-16	93.9343	1.21484
TG 10:0_10:0_14:0	TG	GL	5.92495e-17	27.5658	1.26455	1.63169e-17	21.5282	1.25729	8.08171e-15	19.5846	1.19835
TG 10:0_12:0_12:0	TG	GL	1.76726e-31	12.0962	1.34663	6.61007e-29	13.6499	1.37392	0	15.0414	1.34012
TG 11:0_11:0_12:0	TG	GL	5.68799e-28	42.108	1.32973	4.40601e-26	39.8698	1.34448	2.25819e-18	46.7273	1.26182
TG 8:0_10:0_16:0	TG	GL	0	414.575	1.35733	1.88665e-31	392.277	1.38483	0	395.031	1.34329
TG 10:0_10:0_14:1;O	OxTG	GL	2.35032e-17	77.9934	1.2719	9.28898e-14	70.488	1.22082	2.05565e-14	75.7446	1.20755
TG 10:0_16:1_8:0;O	OxTG	GL	3.08945e-36	104.744	1.34714	1.10507e-24	69.5573	1.34609	5.48571e-26	97.4165	1.31438
TG 8:0_12:0_14:1;O	OxTG	GL	6.6926e-08	167.345	1.00622	3.41672e-13	123.019	1.2108	2.4394e-14	134.914	1.20568
TG 8:0_18:1_8:0;O	OxTG	GL	9.4997e-27	604.025	1.33372	8.17867e-18	442.963	1.27598	8.78842e-24	541.354	1.30392
TG 8:0_8:0_18:1;O	OxTG	GL	7.1718e-24	58.454	1.31736	2.82705e-14	65.5155	1.22716	9.36662e-13	64.1979	1.17912
TG 9:0_10:0_15:1;O	OxTG	GL	3.88642e-28	327.572	1.34132	1.98642e-15	245.563	1.24567	5.08591e-25	313.507	1.31491
TG 9:0_9:0_16:1;O	OxTG	GL	6.59817e-20	1940.82	1.28205	5.53427e-12	1174.13	1.16634	4.8448e-29	1219.26	1.32743
TG 8:0_10:0_16:1	TG	GL	1.23651e-35	163.105	1.34646	3.2022e-27	140.276	1.35783	2.06407e-25	127.737	1.31478
TG 8:0_8:0_18:1	TG	GL	1.56849e-17	22.3214	1.23667	1.8267e-13	20.597	1.15182	5.42685e-09	20.4961	1.02688
TG 8:0_11:0_15:2;O	OxTG	GL	1.01382e-27	334.461	1.34173	2.25794e-16	260.172	1.27057	1.50456e-24	298.421	1.31248
TG 8:0_8:0_18:2;O	OxTG	GL	4.8893e-20	270.695	1.29845	4.58615e-16	223.573	1.27298	4.39667e-14	265.93	1.20266
TG 8:0_8:0_18:2	TG	GL	2.28464e-36	445.869	1.352	2.61733e-30	397.187	1.3707	3.44671e-19	415.131	1.27415
TG 8:0_8:0_18:3	TG	GL	1.04471e-25	726.405	1.32178	2.05174e-21	623.391	1.30982	3.88752e-17	676.722	1.25112
TG 12:0_15:0_8:0;O	OxTG	GL	6.13832e-12	103.891	1.16889	3.51528e-09	79.015	1.06641	2.9126e-20	128.531	1.28315
TG 10:0_10:0_15:0	TG	GL	1.53368e-16	118.454	1.25054	1.04025e-14	122.761	1.2326	1.3554e-25	153.909	1.31546
TG 8:0_10:0_17:0	TG	GL	5.00958e-15	249.747	1.24449	3.73873e-08	244.384	1.01645	1.56862e-16	466.444	1.2393
TG 9:0_9:0_17:0	TG	GL	4.24806e-20	71.0973	1.27136	3.14008e-17	62.5089	1.23177	5.89113e-14	52.4743	1.17912
TG 8:0_10:0_17:1	TG	GL	2.77675e-19	5182.07	1.2821	4.14223e-12	3762.12	1.13573	1.01356e-22	3761.88	1.30179
TG 8:0_9:0_18:1	TG	GL	7.35507e-13	160.864	1.16551	2.38161e-19	155.658	1.25739	1.94401e-17	129.67	1.2387
TG 8:0_9:0_18:3	TG	GL	1.89454e-15	31.1645	1.22003	7.35159e-18	27.1392	1.27178	2.27021e-19	22.3888	1.27101
TG 12:0_16:0_8:0;O	OxTG	GL	3.62461e-23	110.73	1.31941	1.74268e-18	99.6304	1.30482	1.91189e-15	119.704	1.20697
TG 10:0_11:0_15:0	TG	GL	1.04509e-11	13.5501	1.15997	1.12569e-21	12.9273	1.31019	1.7942e-12	10.4394	1.15354
TG 10:0_12:0_14:0	TG	GL	2.24159e-26	3.93216	1.32386	2.00072e-27	3.91453	1.36376	1.24223e-26	4.23883	1.3108
TG 12:0_12:0_12:0	TG	GL	7.08303e-14	0.206927	1.19034	4.7439e-17	0.246491	1.23406	8.55512e-13	0.253127	1.15304
TG 9:0_10:0_17:0	TG	GL	1.34222e-24	38.8882	1.31749	2.52052e-13	35.5708	1.20851	1.16383e-09	31.8905	1.08129
TG 9:0_9:0_18:0	TG	GL	7.40504e-13	0.13131	1.16862	8.7984e-15	0.205835	1.19412	6.17184e-10	0.305325	1.07583
TG 10:0_10:0_16:1;O	OxTG	GL	8.76177e-15	69.7658	1.23264	8.78415e-11	71.6644	1.12384	5.56056e-17	63.9663	1.24588
TG 10:0_18:1_8:0;O	OxTG	GL	9.77717e-26	104.707	1.32965	1.27942e-21	78.9593	1.32738	9.04982e-28	105.492	1.31999
TG 8:0_14:1_14:0;O	OxTG	GL	1.07441e-11	119.769	1.16403	2.1841e-16	102.035	1.26526	2.31204e-13	117.894	1.18748
TG 9:0_14:0_13:1;O	OxTG	GL	1.29297e-18	201.627	1.27087	4.76358e-13	131.214	1.18264	2.22808e-11	79.8948	1.13606
TG 10:0_10:0_16:1;O2	OxTG	GL	3.89151e-13	30.1348	1.18246	3.76513e-12	29.3687	1.16668	2.7313e-19	35.0848	1.27429
TG 10:0_10:0_16:1	TG	GL	4.69939e-14	6.50792	1.19591	2.34312e-17	6.50496	1.25691	5.99517e-12	5.88359	1.13668
TG 8:0_10:0_18:1	TG	GL	0	203.884	1.3537	2.06575e-33	181.096	1.38562	1.34229e-26	143.063	1.32092
TG 9:0_9:0_18:1	TG	GL	4.91281e-32	82.9341	1.34044	9.87565e-13	53.603	1.15373	1.7273e-28	41.2966	1.32752
TG 8:0_10:0_18:2;O	OxTG	GL	3.04345e-13	88.7508	1.18684	8.01467e-14	84.234	1.21109	4.51446e-13	106.362	1.18152
TG 8:0_12:0_16:2;O	OxTG	GL	7.45272e-17	286.406	1.27263	3.65481e-16	256.424	1.26791	1.69628e-16	163.577	1.241
TG 8:0_8:0_20:2;O	OxTG	GL	1.11691e-17	33.2862	1.27752	5.81038e-20	34.1622	1.33001	4.54173e-17	32.8177	1.24913
TG 9:0_18:2_9:0;O	OxTG	GL	4.39969e-20	135.401	1.29724	2.06952e-23	97.6035	1.35009	5.84074e-19	120.208	1.27177
TG 9:0_9:0_18:2;O	OxTG	GL	2.66706e-15	288.687	1.21721	1.12454e-11	147.088	1.13814	1.44462e-22	98.9156	1.30064
TG 10:0_10:0_16:2	TG	GL	2.54488e-29	27.2725	1.32702	2.4968e-12	16.8743	1.168	5.15874e-11	23.4173	1.10325
TG 8:0_10:0_18:2	TG	GL	4.97663e-23	189.544	1.3041	2.47741e-30	171.672	1.37335	2.10314e-19	131.223	1.27491
TG 10:0_10:0_16:3	TG	GL	1.58734e-22	34.0286	1.29	7.20454e-26	39.4535	1.33993	3.76128e-21	34.8205	1.2799
TG 8:0_10:0_18:3	TG	GL	2.00606e-23	67.5393	1.3052	1.98855e-25	63.0835	1.33492	6.59148e-21	61.6699	1.28783
TG 8:0_8:0_20:4	TG	GL	4.01011e-13	267.199	1.1619	2.87975e-12	201.426	1.12512	2.65244e-12	144.879	1.16099
TG 8:0_8:0_20:5	TG	GL	1.11141e-10	160.179	1.10285	6.66135e-13	100.367	1.15698	3.60839e-15	133.655	1.22263
TG 10:0_10:0_17:0	TG	GL	3.99762e-19	6.32958	1.28368	9.59024e-17	6.86147	1.27203	1.75625e-32	10.6726	1.32791
TG 10:0_12:0_15:0	TG	GL	2.05687e-21	96.2586	1.30387	3.19506e-17	96.8335	1.27784	8.97457e-28	110.223	1.32422
TG 10:0_10:0_17:1	TG	GL	1.86185e-26	514.155	1.32644	1.20247e-16	420.717	1.25139	1.06724e-20	303.123	1.28686
TG 8:0_10:0_19:1	TG	GL	2.90348e-24	254.205	1.32002	5.58585e-09	272.75	1.08031	8.62559e-25	317.035	1.31085
TG 9:0_10:0_18:1	TG	GL	1.38556e-14	123.475	1.21364	1.87755e-14	99.5788	1.2065	1.60739e-23	82.884	1.30592
TG 9:0_10:0_18:2	TG	GL	1.91504e-14	212.693	1.21733	9.88672e-15	225.535	1.207	6.7299e-19	123.772	1.26881
TG 9:0_10:0_18:3	TG	GL	0	956.535	1.35678	8.78822e-18	1030.86	1.25711	1.10149e-27	609.497	1.32091
TG 10:0_10:0_17:4;O	OxTG	GL	2.99368e-35	33.5331	1.34533	2.90872e-32	32.7285	1.37606	1.94552e-26	28.3898	1.31544
TG 14:0_14:0_10:0;O	OxTG	GL	5.97523e-17	18.8809	1.27244	5.98103e-23	14.3121	1.34623	4.03011e-25	18.2139	1.30631
TG 10:0_12:0_16:0	TG	GL	3.71588e-27	3.3745	1.33136	2.60837e-29	3.36119	1.37151	2.71484e-29	3.90189	1.32127
TG 8:0_12:0_18:0	TG	GL	1.10945e-13	6.07477	1.16849	5.05384e-25	5.78937	1.32127	4.5327e-11	4.5369	1.10574
TG 10:0_10:0_18:1;O	OxTG	GL	7.26527e-31	198.129	1.34583	6.84353e-18	192.873	1.29609	7.24373e-21	147.495	1.28963
TG 10:0_18:1_10:0;O	OxTG	GL	3.23688e-18	122.837	1.28289	2.29528e-18	126.172	1.28523	7.21048e-14	85.2889	1.18525
TG 12:0_18:1_8:0;O	OxTG	GL	4.70499e-23	196.102	1.32205	5.67816e-21	143.986	1.32505	1.45468e-28	167.74	1.32248
TG 8:0_12:0_18:1;O	OxTG	GL	3.35492e-16	209.253	1.25505	1.88994e-21	225.691	1.33381	2.31825e-29	216.85	1.32747
TG 10:0_14:0_14:1;O2	OxTG	GL	1.11783e-08	3.38828	1.01849	5.4924e-09	3.68549	1.05178	1.35211e-14	5.38795	1.21062
TG 8:0_17:1_13:0;O2	OxTG	GL	2.8582e-16	49.2972	1.24985	2.92285e-13	44.8075	1.20197	2.13233e-14	33.317	1.19873
TG 8:0_12:0_18:1	TG	GL	1.77724e-24	6.11657	1.30825	6.07361e-25	5.33056	1.32399	1.13852e-23	4.59364	1.28937
TG 10:0_10:0_18:2;O	OxTG	GL	3.6496e-14	335.783	1.20767	1.33745e-13	321.146	1.20566	3.58811e-13	330.731	1.18252
TG 9:0_14:0_15:2;O	OxTG	GL	1.60073e-30	85.2402	1.34888	2.09575e-23	71.0546	1.34495	1.48463e-29	71.227	1.32777
TG 10:0_10:0_18:2	TG	GL	1.32751e-27	53.6292	1.31965	3.24282e-21	45.888	1.3273	3.11416e-27	33.6247	1.31846
TG 8:0_12:0_18:2	TG	GL	1.32751e-27	53.6292	1.31965	7.0619e-26	48.4767	1.36155	3.11308e-27	33.6246	1.31846
TG 10:0_10:0_18:3;O	OxTG	GL	1.82624e-32	130.868	1.34722	1.66864e-22	116.032	1.3477	1.76864e-21	94.3191	1.2927
TG 10:0_10:0_18:3	TG	GL	1.90677e-36	109.846	1.34532	1.01341e-24	102.336	1.34895	3.88156e-19	72.8939	1.27266
TG 8:0_10:0_20:3	TG	GL	3.13559e-30	16.7935	1.33444	8.51449e-11	30.5121	1.08575	6.57342e-15	23.3914	1.19662
TG 8:0_10:0_20:4	TG	GL	5.52468e-16	41.8554	1.21609	5.60906e-14	35.2624	1.16433	3.7263e-14	23.0444	1.19898
TG 8:0_8:0_22:5	TG	GL	7.02468e-13	36.5455	1.15794	2.85637e-20	27.5285	1.28824	7.58761e-20	30.3046	1.27705
TG 13:0_16:0_10:0;O	OxTG	GL	2.01864e-14	66.2512	1.23066	5.13517e-17	56.1068	1.2825	0	81.6613	1.34531
TG 11:0_11:0_17:0	TG	GL	2.89665e-24	13.7827	1.32682	5.7576e-19	14.179	1.30748	9.45339e-37	16.8682	1.33894
TG 8:0_15:0_16:0	TG	GL	2.36563e-23	74.3955	1.32179	6.3065e-16	69.2918	1.25491	9.20879e-23	67.8429	1.30174
TG 10:0_10:0_19:1;O	OxTG	GL	1.00698e-12	132.97	1.18172	1.16741e-10	96.608	1.10419	9.79985e-21	110.734	1.28654
TG 10:0_10:0_19:1	TG	GL	1.79572e-25	76.1843	1.31961	1.2361e-14	50.4369	1.19444	1.21712e-09	31.0536	1.06692
TG 10:0_11:0_18:1	TG	GL	7.8684e-21	75.2245	1.29304	4.16796e-17	60.7828	1.2494	1.5227e-21	54.0885	1.29306
TG 8:0_15:0_16:1	TG	GL	6.42631e-23	1039.41	1.30325	7.81496e-11	724.848	1.10167	3.77159e-11	418.358	1.12789
TG 9:0_12:0_18:1	TG	GL	3.87339e-21	6.77817	1.29255	4.36023e-20	6.68914	1.30832	1.58898e-23	8.82067	1.29852
TG 10:0_11:0_18:2	TG	GL	6.10376e-21	127.318	1.29134	3.32366e-14	88.3437	1.18764	1.90816e-17	56.4098	1.25247
TG 9:0_9:0_21:2	TG	GL	1.48221e-26	13.5664	1.31307	1.11719e-24	12.609	1.32502	1.37947e-14	9.17927	1.18816
TG 10:0_10:0_19:4	TG	GL	9.6317e-12	32.2065	1.12829	1.49288e-13	26.9253	1.1699	1.13027e-16	18.0925	1.24037
TG 9:0_11:0_19:4	TG	GL	8.68875e-16	39.3886	1.2223	1.98263e-15	33.7664	1.21481	1.03767e-16	24.7797	1.24591
TG 10:0_14:0_16:0;O	OxTG	GL	1.98336e-16	30.6345	1.26036	1.71519e-13	27.0826	1.2144	1.86635e-14	25.875	1.20736
TG 9:0_9:0_22:0;O	OxTG	GL	1.23964e-16	32.2289	1.26817	5.96297e-19	26.6437	1.30647	3.30463e-21	26.0528	1.28723
TG 10:0_14:0_16:0	TG	GL	1.59161e-22	3.25331	1.31838	8.40298e-21	3.28725	1.31997	3.59177e-26	3.11572	1.31482
TG 10:0_12:0_18:1;O	OxTG	GL	2.59563e-22	128.178	1.30377	1.59499e-18	138.703	1.27764	7.19597e-21	123.008	1.28709
TG 11:0_13:0_16:1;O	OxTG	GL	1.96988e-19	191.442	1.29563	2.15588e-14	158.077	1.23934	6.42788e-19	235.9	1.26922
TG 14:0_18:1_8:0;O	OxTG	GL	4.82913e-27	13.3327	1.33689	3.28176e-26	8.87061	1.34997	1.12944e-20	9.3236	1.27293
TG 8:0_16:0_16:1;O	OxTG	GL	2.58389e-18	53.8736	1.28484	3.02557e-17	55.8018	1.29533	1.35105e-14	36.8596	1.20408
TG 10:0_10:0_20:1;O2	OxTG	GL	2.23396e-14	25.0202	1.21617	3.63605e-12	24.9163	1.16878	4.70816e-14	26.4975	1.1867
TG 10:0_12:0_18:1	TG	GL	2.37061e-19	104.887	1.29036	5.47964e-12	93.1056	1.17728	1.00859e-14	83.8011	1.20943
TG 8:0_14:0_18:1	TG	GL	2.13861e-32	171.586	1.35015	3.68173e-14	134.529	1.21244	7.64806e-11	78.9008	1.11663
TG 10:0_12:0_18:2;O	OxTG	GL	1.36438e-23	76.7455	1.30263	1.97012e-16	77.5975	1.25157	1.67881e-17	55.691	1.25403
TG 12:0_12:0_16:2;O	OxTG	GL	5.71521e-13	5.61833	1.19176	1.75169e-13	5.55755	1.21145	1.11539e-20	6.06086	1.27095
TG 8:0_19:1_13:1;O	OxTG	GL	6.08062e-16	65.0328	1.24241	2.10686e-13	60.5421	1.21426	5.29001e-14	35.4804	1.20257
TG 9:0_13:0_18:2;O	OxTG	GL	1.96547e-16	85.0053	1.2465	1.41593e-08	48.515	1.01193	1.73755e-11	22.2402	1.14202
TG 9:0_9:0_22:2;O	OxTG	GL	5.77422e-13	37.8408	1.18949	1.52674e-13	34.355	1.19023	1.09186e-27	41.8989	1.31683
TG 10:0_10:0_20:2	TG	GL	2.03016e-15	0.0711147	1.23444	5.84589e-20	0.0846385	1.29124	5.043e-15	0.0979355	1.22557
TG 8:0_14:0_18:2	TG	GL	9.62165e-17	92.8806	1.25646	5.11019e-25	92.0275	1.35298	7.20657e-13	60.9336	1.17598
TG 8:0_14:0_18:3;O	OxTG	GL	4.88887e-22	333.322	1.32017	4.1231e-15	281.154	1.25143	5.17275e-16	195.487	1.23533
TG 9:0_9:0_22:3;O	OxTG	GL	1.15625e-21	76.5336	1.29456	4.42877e-17	52.0489	1.26097	4.72984e-24	34.6704	1.30638
TG 10:0_12:0_18:3	TG	GL	3.04055e-16	12.879	1.22545	2.08855e-16	10.7703	1.20618	1.07918e-12	5.65858	1.15225
TG 12:0_12:0_16:4	TG	GL	2.7325e-14	49.0981	1.1787	1.06699e-14	34.3339	1.19119	6.70296e-24	21.685	1.30429
TG 10:0_10:0_20:5	TG	GL	5.90375e-11	20.81	1.10793	1.10059e-10	19.7225	1.07655	1.46899e-08	12.245	1.02886
TG 16:0_16:0_9:0;O	OxTG	GL	9.80552e-19	33.4918	1.28919	4.86099e-18	28.1535	1.28939	2.66967e-21	32.1746	1.28793
TG 10:0_14:0_17:0	TG	GL	3.90967e-21	44.9318	1.30621	1.50118e-16	43.3683	1.25784	4.76529e-18	38.9619	1.26309
TG 12:0_12:0_17:0	TG	GL	7.97094e-26	13.901	1.33363	4.04403e-20	14.537	1.31829	1.11009e-29	17.0697	1.32221
TG 10:0_15:0_16:1;O	OxTG	GL	3.18009e-17	33.4224	1.24946	1.11658e-10	31.9672	1.08784	2.47989e-18	23.9914	1.26582
TG 16:0_17:1_8:0;O	OxTG	GL	1.73759e-22	34.286	1.32029	1.16618e-20	24.4303	1.31456	1.44473e-32	31.0877	1.33495
TG 10:0_16:0_15:1	TG	GL	1.53523e-22	24.6421	1.31843	6.60835e-12	25.3917	1.18101	1.07968e-16	26.0219	1.24704
TG 12:0_12:0_17:1	TG	GL	1.27659e-23	42.3926	1.31276	5.22853e-16	32.8824	1.23434	4.27066e-21	27.3703	1.29029
TG 8:0_18:1_15:1;O	OxTG	GL	1.86279e-23	71.9948	1.32185	8.17372e-12	49.8718	1.12632	3.04827e-18	48.0649	1.26316
TG 10:0_13:0_18:2	TG	GL	4.01983e-23	5.61395	1.30872	2.68044e-26	4.7603	1.34312	2.16437e-24	5.08648	1.30561
TG 8:0_15:0_18:2	TG	GL	2.00894e-27	34.4253	1.32834	8.69339e-21	25.1617	1.30319	3.27522e-17	20.4417	1.24869
TG 11:0_11:0_19:3	TG	GL	2.95234e-30	81.4953	1.33611	3.76451e-23	80.471	1.32017	1.75103e-23	53.6435	1.29688
TG 8:0_15:0_18:3	TG	GL	2.69798e-18	34.5855	1.27034	1.25387e-14	24.6581	1.18817	4.45313e-20	13.9907	1.26983
TG 16:0_16:0_10:0;O	OxTG	GL	2.13241e-08	28.4544	1.0435	2.84437e-10	24.9544	1.11704	1.10662e-20	38.2997	1.28507
TG 8:0_16:0_18:0	TG	GL	9.6336e-20	3.02139	1.2963	7.73334e-19	3.19329	1.29412	3.15099e-26	3.12302	1.31732
TG 10:0_19:0_13:1;O	OxTG	GL	3.60158e-11	80.7619	1.1621	2.31805e-10	86.166	1.11945	8.87567e-16	62.0905	1.23067
TG 11:0_16:0_15:1;O	OxTG	GL	2.74203e-16	81.1515	1.25742	1.23952e-11	70.042	1.15819	8.02937e-17	87.8923	1.24362
TG 16:0_18:1_8:0;O	OxTG	GL	7.85148e-15	10.3439	1.20834	1.62359e-15	6.92242	1.2329	1.76993e-24	10.0721	1.29946
TG 8:0_16:0_18:1;O	OxTG	GL	2.09804e-15	25.2206	1.24772	1.20675e-16	29.5691	1.24534	1.49206e-19	25.7472	1.27098
TG 8:0_16:0_18:1	TG	GL	7.0498e-19	2.1528	1.27054	9.48413e-16	1.90902	1.22671	1.29985e-14	1.68354	1.19459
TG 10:0_14:0_18:2;O	OxTG	GL	1.00229e-26	36.3018	1.32341	1.31212e-19	34.7651	1.29713	9.37153e-19	24.5005	1.26716
TG 10:0_16:1_16:1;O	OxTG	GL	7.31125e-10	69.5793	1.11789	2.70235e-14	73.2956	1.23891	2.41922e-14	64.2222	1.20174
TG 16:0_18:2_8:0;O	OxTG	GL	4.46084e-30	19.4824	1.33414	2.8009e-16	13.6954	1.22651	1.22754e-18	14.2142	1.25162
TG 10:0_18:2_14:1;O	OxTG	GL	2.42645e-27	83.7025	1.3284	5.93902e-15	74.8221	1.21915	1.10189e-13	46.5145	1.19367
TG 18:1_16:2_8:0;O	OxTG	GL	5.3809e-23	18.0124	1.31267	1.42087e-21	14.1669	1.31951	6.21434e-19	9.99793	1.25755
TG 12:0_12:0_18:3	TG	GL	5.18887e-09	2.87725	1.02103	1.13472e-10	2.79618	1.07674	1.27462e-12	3.08519	1.14394
TG 10:0_10:0_22:5	TG	GL	2.09815e-12	21.6338	1.1331	1.01002e-14	16.0101	1.18842	1.53855e-16	9.9942	1.23193
TG 10:0_15:0_18:0	TG	GL	3.22454e-18	22.97	1.27801	4.27356e-13	26.3194	1.18074	5.23672e-20	22.1643	1.28174
TG 17:0_18:1_8:0;O	OxTG	GL	5.60235e-17	31.3314	1.26628	7.05076e-16	16.5107	1.23199	1.36256e-12	22.1251	1.15741
TG 10:0_15:0_18:1	TG	GL	1.1511e-23	20.9718	1.31642	6.37927e-19	18.395	1.28367	1.78575e-22	15.962	1.30042
TG 10:0_16:0_17:1	TG	GL	1.13933e-21	26.8841	1.31386	4.17449e-10	30.3719	1.12238	4.63937e-16	34.3632	1.23671
TG 10:0_15:0_18:2	TG	GL	1.02253e-30	12.1952	1.339	2.79097e-20	11.2684	1.29414	1.87431e-17	9.66311	1.25187
TG 8:0_17:1_18:1	TG	GL	7.9455e-28	89.1256	1.33566	8.17606e-16	79.3286	1.26738	2.76725e-16	79.2221	1.23966
TG 8:0_17:1_18:2	TG	GL	1.28651e-30	14.3348	1.33978	5.16331e-14	13.0878	1.17576	2.80786e-18	8.86248	1.25311
TG 8:0_15:0_20:4	TG	GL	3.05009e-11	10.3178	1.11393	1.91988e-12	10.0475	1.13807	9.94847e-15	8.28512	1.20485
TG 8:0_18:1_17:4	TG	GL	1.00953e-16	28.6406	1.22791	9.95566e-12	19.824	1.11221	1.55769e-13	13.2769	1.18761
TG 12:0_16:0_16:0;O	OxTG	GL	9.83253e-13	11.7506	1.19628	1.12023e-11	8.96842	1.15878	2.55897e-15	10.1628	1.22329
TG 10:0_14:0_20:0	TG	GL	4.26044e-16	7.7536	1.2294	6.55673e-21	7.55189	1.3112	1.48969e-15	7.33688	1.21617
TG 12:0_14:0_18:0	TG	GL	9.03922e-19	2.94249	1.28704	1.5757e-16	3.17153	1.257	2.23045e-21	2.88609	1.2888
TG 14:0_14:0_16:0	TG	GL	1.32492e-07	1.81822	1.00484	5.47363e-11	2.02784	1.11899	3.92968e-18	2.50238	1.24916
TG 10:0_16:0_18:1;O	OxTG	GL	5.43917e-13	66.2147	1.20531	3.03149e-12	73.9908	1.18752	6.72797e-11	53.9368	1.12101
TG 13:0_17:0_14:1;O	OxTG	GL	8.61116e-18	32.3998	1.26811	1.66035e-08	26.1106	1.02542	1.38637e-16	24.1139	1.24308
TG 16:0_18:1_10:0;O	OxTG	GL	9.90785e-22	6.84314	1.31184	1.07419e-14	4.71865	1.22417	5.94025e-20	4.83671	1.27519
TG 11:0_11:0_22:1	TG	GL	3.47328e-25	7.64666	1.31678	1.55697e-25	6.54481	1.33396	1.69005e-10	6.60509	1.08948
TG 9:0_9:0_26:1	TG	GL	2.97202e-30	33.0422	1.32767	6.54669e-28	25.9405	1.35836	5.72261e-13	19.33	1.16204
TG 10:0_19:1_15:1;O	OxTG	GL	6.42837e-24	15.1024	1.31708	3.1414e-19	15.9995	1.29511	1.76852e-17	13.6349	1.24798
TG 8:0_18:1_18:2;O	OxTG	GL	1.37136e-24	12.9418	1.3129	8.26824e-19	11.8248	1.2805	6.05829e-13	8.47792	1.17107
TG 8:0_19:1_17:2;O	OxTG	GL	4.66723e-20	52.6136	1.29242	8.21352e-16	49.4514	1.25833	2.87035e-18	34.319	1.25926
TG 9:0_18:1_17:2;O	OxTG	GL	1.46533e-16	9.69381	1.24488	1.15363e-18	6.88815	1.25823	4.09247e-18	6.80901	1.23879
TG 9:0_18:1_17:3;O	OxTG	GL	4.14252e-17	46.7222	1.26719	3.90081e-16	47.3566	1.27006	8.64126e-18	40.4752	1.26017
TG 10:0_17:0_18:0	TG	GL	3.87075e-16	51.185	1.25782	2.28694e-10	47.7211	1.09991	3.33604e-18	47.2908	1.26354
TG 11:0_17:0_17:0	TG	GL	6.03364e-19	2.65452	1.28308	1.72953e-17	2.42984	1.28216	6.2742e-16	2.07052	1.23477
TG 10:0_17:0_18:1	TG	GL	5.52755e-21	16.4296	1.30304	3.17567e-16	13.6498	1.23688	5.94234e-17	11.3695	1.25008
TG 12:0_16:0_17:1	TG	GL	2.77369e-16	22.8042	1.26011	2.33698e-09	25.3541	1.08626	6.56127e-12	26.6199	1.15381
TG 13:0_15:0_17:1	TG	GL	9.03118e-33	13.2	1.34836	2.11464e-13	9.16229	1.18756	3.81332e-18	6.7775	1.26647
TG 10:0_17:0_18:2	TG	GL	8.88717e-20	3.20656	1.28691	7.92611e-25	2.90618	1.32599	2.4439e-22	3.44937	1.29326
TG 10:0_17:1_18:1	TG	GL	3.6641e-23	6.23685	1.3071	4.3483e-15	5.15291	1.20331	5.38073e-16	4.10704	1.23077
TG 10:0_17:1_18:2	TG	GL	2.38745e-23	4.50983	1.30377	2.94055e-10	3.84419	1.052	2.50157e-12	2.77639	1.13602
TG 8:0_15:0_22:5	TG	GL	8.28351e-12	6.83877	1.12408	2.957e-09	5.73929	1.02749	4.19453e-15	4.51921	1.20894
TG 16:0_18:0_12:0;O	OxTG	GL	5.06022e-16	6.88669	1.25789	4.31963e-09	5.66297	1.06113	1.79157e-18	6.53645	1.2671
TG 12:0_16:0_18:0	TG	GL	1.82731e-10	2.17898	1.1252	8.8938e-11	2.57082	1.10796	1.18915e-16	2.27192	1.24027
TG 15:0_16:0_15:1;O	OxTG	GL	2.46164e-10	5.62039	1.13027	5.88561e-17	7.33743	1.2652	1.27805e-12	6.18968	1.16141
TG 12:0_16:0_18:2;O	OxTG	GL	5.57684e-15	5.60036	1.22918	2.16656e-20	6.37348	1.31162	1.03654e-13	5.25405	1.18424
TG 12:0_16:0_18:2	TG	GL	2.48919e-12	0.0636957	1.18227	6.40014e-16	0.0846306	1.25091	2.32204e-12	0.0612862	1.19435
TG 10:0_18:1_18:2;O	OxTG	GL	5.28842e-19	11.4019	1.2781	1.11038e-19	11.7131	1.28821	1.65654e-14	8.8134	1.20363
TG 10:0_18:2_18:2;O	OxTG	GL	3.11988e-12	9.21528	1.1567	1.47115e-14	10.1534	1.20249	4.77055e-14	6.63207	1.18947
TG 8:0_18:2_20:3	TG	GL	1.26695e-11	0.220341	1.16144	1.08733e-13	0.282731	1.20126	2.45475e-10	0.296291	1.12387
TG 10:0_14:0_22:6	TG	GL	4.12176e-08	0.354062	1.03944	1.96307e-09	0.425591	1.0554	2.48287e-09	0.282122	1.09295
TG 12:0_16:3_18:3	TG	GL	2.39142e-10	0.227034	1.11451	8.21727e-13	0.280536	1.15764	7.79566e-10	0.265869	1.08415
TG 14:0_16:0_17:0	TG	GL	1.16396e-10	7.25912	1.10894	1.62632e-09	10.1137	1.0572	8.74211e-15	8.41639	1.2174
TG 15:0_15:0_17:0	TG	GL	2.87667e-11	2.81838	1.1386	1.42509e-11	3.88721	1.13993	7.64959e-18	4.56897	1.24938
TG 13:0_16:0_18:1	TG	GL	2.18377e-18	5.2636	1.27251	5.35739e-16	5.07495	1.26487	1.04144e-28	6.84367	1.32632
TG 14:0_14:0_19:1	TG	GL	7.23558e-08	0.515865	1.02877	1.09806e-09	0.471845	1.06762	4.29228e-13	0.308822	1.18889
TG 14:0_15:0_18:1	TG	GL	8.65637e-16	11.4245	1.23274	4.63447e-15	10.292	1.22429	1.39139e-19	8.40084	1.2814
TG 15:0_15:0_17:2;O	OxTG	GL	2.45266e-23	17.9669	1.3164	9.314e-15	19.2665	1.23916	1.16235e-18	12.4377	1.26571
TG 11:0_18:1_18:1	TG	GL	6.81824e-10	0.595562	1.08692	5.35351e-16	0.512001	1.21817	4.38878e-14	0.48404	1.17177
TG 12:0_17:0_18:2	TG	GL	2.28706e-17	4.64536	1.25417	2.11784e-15	4.23578	1.2225	1.71923e-14	3.32615	1.21587
TG 12:0_17:1_18:1	TG	GL	2.95627e-19	14.4306	1.28779	2.2644e-14	13.6567	1.23252	3.07868e-14	13.0356	1.20727
TG 13:0_13:0_21:3	TG	GL	3.50726e-12	0.25405	1.16674	3.93794e-16	0.260015	1.23854	2.28857e-12	0.268752	1.17213
TG 16:0_16:0_16:0;O	OxTG	GL	7.44322e-16	8.24597	1.25292	1.35633e-09	7.58656	1.08121	1.64268e-26	8.31436	1.31833
TG 14:0_16:0_18:0	TG	GL	7.01632e-10	2.73646	1.09547	4.17293e-10	3.39718	1.08473	9.13653e-14	2.88309	1.19776
TG 16:0_16:0_16:0	TG	GL	2.85998e-21	3.14996	1.31251	2.91404e-17	2.79151	1.28	5.47702e-17	2.42209	1.24596
TG 14:0_16:0_18:1;O	OxTG	GL	2.88683e-13	14.0435	1.16231	1.3445e-11	14.1349	1.11752	3.28316e-19	8.40011	1.27654
TG 16:0_18:1_14:0;O	OxTG	GL	3.13142e-21	3.17574	1.29623	6.59291e-08	1.93339	1.01139	1.61964e-10	1.92041	1.11116
TG 12:0_19:0_17:1;O2	OxTG	GL	2.76918e-19	86.4932	1.29444	4.53456e-23	99.6427	1.34007	6.53553e-20	73.0143	1.28148
TG 16:0_16:0_16:1;O2	OxTG	GL	2.78175e-09	6.78804	1.05518	1.7416e-10	8.46107	1.11307	5.94456e-19	7.66725	1.27036
TG 14:0_16:0_18:1	TG	GL	7.88809e-15	1.93464	1.20889	4.18661e-15	1.70862	1.23046	2.76126e-12	1.50429	1.16604
TG 16:0_18:1_14:1;O	OxTG	GL	2.44232e-23	5.00154	1.31668	2.81376e-17	5.26196	1.28514	5.5187e-22	3.28039	1.285
TG 12:0_14:1_22:1	TG	GL	4.53517e-16	4.42763	1.22501	3.91278e-17	4.31367	1.23828	9.7785e-14	3.49888	1.16275
TG 14:0_14:0_20:2	TG	GL	5.52017e-17	0.122462	1.26677	7.35082e-22	0.135497	1.32893	2.07017e-17	0.0991659	1.27136
TG 12:0_18:1_18:2	TG	GL	1.94481e-21	0.353127	1.313	6.20664e-27	0.331981	1.36582	2.39704e-25	0.249379	1.32354
TG 14:0_14:0_20:3	TG	GL	1.40931e-21	0.0991509	1.31064	7.24005e-27	0.121439	1.36279	1.71218e-21	0.112032	1.30402
TG 12:0_18:2_18:2	TG	GL	1.96118e-18	0.0692559	1.2837	3.14889e-23	0.0916287	1.34311	8.11156e-19	0.0459695	1.2902
TG 12:0_18:2_18:3	TG	GL	4.90611e-13	0.041628	1.19932	8.90044e-17	0.0632853	1.26808	4.48603e-13	0.0388662	1.21319
TG 10:0_16:0_22:6	TG	GL	2.52684e-14	0.175646	1.21951	1.21769e-17	0.228619	1.26223	1.08283e-14	0.162142	1.22261
TG 10:0_18:2_20:4	TG	GL	9.57913e-08	0.412747	1.03029	2.20149e-09	0.438021	1.08214	9.90246e-10	0.326235	1.11689
TG 12:0_18:3_18:3	TG	GL	3.89865e-08	0.160678	1.03304	3.70576e-11	0.161	1.13232	2.78208e-09	0.0995981	1.10115
TG 14:0_17:0_18:0	TG	GL	2.18354e-13	5.31336	1.19253	1.63381e-10	6.60868	1.10081	3.27244e-11	5.12599	1.13602
TG 16:0_19:0_14:1;O	OxTG	GL	4.21508e-18	23.0678	1.24851	2.23641e-10	26.144	1.07419	1.67109e-16	16.2432	1.24036
TG 14:0_17:0_18:1	TG	GL	2.14069e-16	6.20691	1.23985	1.89512e-15	5.7673	1.23963	5.61014e-19	4.68545	1.27937
TG 15:0_15:0_19:1	TG	GL	3.47596e-15	2.5659	1.23395	1.56713e-16	2.87821	1.26187	3.06152e-21	3.62989	1.2827
TG 14:0_17:1_18:1	TG	GL	1.94209e-23	8.57393	1.32163	8.3264e-11	8.78807	1.14654	4.37611e-14	8.54886	1.20873
TG 15:0_16:0_18:2	TG	GL	3.43858e-16	4.07808	1.23577	4.11377e-15	3.77566	1.22311	1.12853e-12	2.80121	1.17708
TG 15:0_17:1_17:2;O	OxTG	GL	5.5205e-19	16.2781	1.28639	8.97153e-15	15.646	1.22956	1.71767e-14	9.13619	1.20705
TG 14:0_17:1_18:2	TG	GL	1.60989e-19	4.93457	1.29759	7.23768e-11	5.59704	1.14019	1.44944e-11	5.01454	1.14798
TG 13:0_18:2_18:2	TG	GL	3.47512e-11	0.537441	1.14387	5.91481e-10	0.529371	1.0791	2.46081e-15	0.345726	1.23512
TG 10:0_17:1_22:6	TG	GL	1.16386e-13	0.040381	1.20334	9.73439e-17	0.0696013	1.2479	9.73802e-14	0.0357964	1.20463
TG 16:0_16:0_18:0;O	OxTG	GL	1.37785e-18	8.47953	1.29209	2.09788e-19	8.55798	1.32176	1.92685e-17	6.72208	1.25087
TG 16:0_16:0_18:0	TG	GL	2.27149e-08	2.81284	1.02729	2.43446e-10	3.15931	1.09571	6.18341e-11	2.48603	1.12687
TG 14:0_18:0_18:1;O	OxTG	GL	1.20761e-13	36.0429	1.17082	9.35939e-11	44.4906	1.08271	1.89327e-15	19.5322	1.2203
TG 16:0_16:0_18:1;O	OxTG	GL	3.25409e-15	965.948	1.2377	2.80908e-12	1223.8	1.17417	1.16599e-12	706.649	1.16772
TG 16:0_16:0_18:1;O2	OxTG	GL	2.78989e-15	81.9197	1.25037	2.51204e-18	89.5397	1.29442	2.2328e-23	46.7221	1.30474
TG 16:0_16:0_18:2;O	OxTG	GL	2.62722e-22	4.30561	1.30752	6.70031e-19	5.07809	1.29867	2.57337e-17	3.43513	1.24029
TG 17:0_18:1_15:1;O	OxTG	GL	1.21074e-20	4.05531	1.29247	2.93417e-15	4.389	1.24305	1.68903e-14	2.40785	1.19079
TG 18:1_19:1_13:1;O	OxTG	GL	2.91861e-15	3.02265	1.21581	1.05071e-12	3.82397	1.16007	1.06133e-10	2.20333	1.09373
TG 14:0_18:2_18:2	TG	GL	6.5541e-22	0.273104	1.31485	1.12621e-27	0.274097	1.36838	5.43769e-25	0.168233	1.31952
TG 10:0_18:0_22:5	TG	GL	3.48899e-08	0.40613	1.02382	4.4563e-12	0.355345	1.14095	5.03183e-09	0.358859	1.03988
TG 12:0_18:1_20:4	TG	GL	8.77755e-09	0.504373	1.06586	2.84712e-15	0.4142	1.22904	3.3705e-17	0.274884	1.24762
TG 12:0_18:2_20:3	TG	GL	3.84416e-14	0.0885199	1.21153	3.43028e-18	0.106786	1.27344	5.35442e-14	0.100861	1.19426
TG 14:0_18:2_18:3	TG	GL	1.43528e-18	0.104021	1.28522	9.21769e-24	0.114053	1.34589	3.00495e-19	0.0671055	1.29249
TG 14:1_18:2_18:2	TG	GL	3.12192e-14	0.0182415	1.2229	8.19363e-19	0.0137759	1.29359	2.7961e-14	0.0152369	1.23054
TG 12:0_16:0_22:6	TG	GL	2.95255e-18	0.10057	1.27213	2.56623e-23	0.122333	1.32727	9.09222e-19	0.0707164	1.27323
TG 12:0_18:2_20:4	TG	GL	8.09105e-18	0.062327	1.27489	4.87953e-23	0.0678505	1.33714	5.86841e-18	0.0582533	1.27436
TG 14:0_14:0_22:6	TG	GL	9.51142e-14	0.146815	1.19907	4.25486e-17	0.180367	1.24945	1.52409e-13	0.166319	1.17259
TG 10:0_18:1_22:6	TG	GL	7.79158e-14	0.0281316	1.21181	2.97197e-18	0.0261815	1.28318	5.36802e-14	0.0160995	1.22525
TG 10:0_18:2_22:5	TG	GL	3.9555e-16	0.170011	1.25612	2.01985e-20	0.172265	1.31447	1.32471e-16	0.150672	1.26205
TG 12:0_18:2_20:5	TG	GL	4.41374e-10	0.0810917	1.1099	2.67349e-13	0.0878978	1.18513	2.67215e-10	0.0651362	1.11535
TG 10:0_18:2_22:6	TG	GL	2.1862e-08	0.0410274	1.04934	2.19557e-11	0.0286914	1.14301	1.37115e-08	0.0212318	1.08033
TG 16:0_17:0_18:0	TG	GL	1.09147e-12	7.02056	1.16965	1.34365e-09	7.27721	1.06458	5.31912e-10	4.86965	1.09104
TG 17:0_17:0_17:0	TG	GL	1.22935e-14	2.18492	1.2268	9.61884e-16	2.16145	1.24387	1.85435e-14	1.6884	1.19773
TG 16:0_19:0_16:1;O	OxTG	GL	1.80203e-14	80.0825	1.22902	6.19975e-10	94.3661	1.08623	6.24183e-13	45.1927	1.17593
TG 16:0_17:0_18:1	TG	GL	2.42495e-19	3.92471	1.27222	4.68941e-13	3.4775	1.17332	7.51474e-10	2.33335	1.0881
TG 16:0_17:1_18:1;O	OxTG	GL	1.69244e-13	14.9015	1.17657	3.39785e-10	16.643	1.06383	2.51364e-13	8.42624	1.18851
TG 15:0_19:1_17:2;O	OxTG	GL	2.78371e-16	12.1459	1.23416	1.47561e-11	11.1578	1.12455	9.73129e-11	5.2368	1.11209
TG 15:0_18:2_18:3	TG	GL	6.76048e-16	0.178595	1.2369	9.1922e-14	0.285196	1.18748	9.02564e-16	0.179809	1.23646
TG 12:0_18:1_21:5	TG	GL	8.59729e-10	0.265661	1.10122	1.57544e-12	0.286642	1.17295	3.2274e-11	0.219235	1.15397
TG 12:0_18:2_21:5	TG	GL	1.56517e-08	0.0686879	1.05246	2.18088e-11	0.0654262	1.13807	1.17618e-08	0.0564634	1.06712
TG 17:0_17:0_18:0	TG	GL	1.4263e-19	18.6782	1.27364	2.69665e-10	16.6637	1.06486	1.25073e-11	8.13581	1.12914
TG 16:0_18:0_18:1;O2	OxTG	GL	4.61666e-15	28.0474	1.24655	1.46046e-18	27.2734	1.2968	3.40089e-14	11.3239	1.19582
TG 16:0_18:1_18:1;O	OxTG	GL	3.83619e-11	3.7636	1.1469	3.99797e-12	4.45526	1.16793	4.50334e-09	3.12847	1.03929
TG 16:0_18:1_18:1;O2	OxTG	GL	5.56903e-20	85.5094	1.30216	9.53326e-12	79.2893	1.13707	1.36859e-20	35.7774	1.28349
TG 16:0_18:2_18:1;O	OxTG	GL	1.60993e-16	11.9564	1.24872	2.06862e-14	11.1654	1.22722	4.42265e-11	4.77679	1.12879
TG 16:0_18:1_18:2	TG	GL	1.47903e-08	0.634502	1.04853	4.16138e-13	0.558814	1.17412	4.30324e-14	0.436073	1.20257
TG 17:1_17:1_18:1	TG	GL	1.29022e-10	0.117885	1.13041	4.13084e-14	0.118522	1.2135	3.02303e-11	0.0714157	1.15626
TG 16:0_18:2_18:2	TG	GL	9.50238e-18	0.34529	1.27114	9.67544e-24	0.322624	1.3376	1.65867e-21	0.214677	1.29708
TG 16:0_18:2_18:3	TG	GL	1.05616e-12	0.170795	1.16352	2.80569e-16	0.187686	1.22494	8.73212e-14	0.103886	1.17456
TG 16:1_16:1_20:3	TG	GL	4.15134e-19	0.0615666	1.28765	9.53652e-25	0.0648315	1.34399	1.49351e-19	0.0414726	1.28617
TG 16:1_18:2_18:2	TG	GL	4.18069e-10	0.0268245	1.11213	1.59318e-13	0.0224365	1.19823	4.9403e-10	0.0290767	1.12465
TG 14:0_16:0_22:6	TG	GL	1.29197e-14	0.121863	1.20573	7.16881e-19	0.144	1.26125	3.151e-15	0.0906499	1.19515
TG 14:0_18:2_20:4	TG	GL	6.31263e-12	0.31095	1.17162	9.76055e-18	0.267168	1.27872	8.70021e-16	0.188897	1.23991
TG 16:1_18:2_18:3	TG	GL	4.04482e-10	0.0608638	1.09967	4.09301e-13	0.0798144	1.17253	2.05475e-10	0.0368811	1.09906
TG 12:0_18:1_22:6	TG	GL	8.68996e-20	0.00254022	1.28948	1.21973e-25	0.00402173	1.34776	9.03763e-20	0.00368647	1.28909
TG 12:0_18:2_22:5	TG	GL	4.01633e-22	0.0310811	1.3105	1.53094e-28	0.0283639	1.36819	3.03588e-22	0.0252555	1.30607
TG 14:0_18:2_20:5	TG	GL	2.20629e-09	0.229661	1.0855	1.19046e-13	0.163299	1.19476	9.14205e-11	0.139372	1.12393
TG 12:0_18:2_22:6	TG	GL	7.75706e-14	0.00188427	1.2143	3.06977e-18	0.00175903	1.28636	7.79569e-14	0.00205516	1.22473
TG 16:0_16:0_21:0	TG	GL	6.51948e-09	1.97061	1.05224	8.7117e-11	2.00593	1.11026	1.24405e-08	1.59453	1.02562
TG 17:0_17:0_19:1	TG	GL	3.46612e-23	2.92615	1.30316	2.50045e-23	2.51517	1.33159	2.20107e-13	2.44111	1.17493
TG 18:0_17:1_18:1	TG	GL	1.07329e-25	9.60036	1.32792	2.71157e-09	8.35757	1.08121	1.50801e-09	6.74394	1.07594
TG 15:0_17:0_21:3	TG	GL	3.62531e-17	0.317353	1.26995	3.5514e-21	0.296997	1.31572	3.64798e-20	0.224081	1.29988
TG 17:1_18:1_18:1	TG	GL	3.46725e-31	5.88871	1.34501	1.34937e-11	5.05677	1.17587	1.49858e-10	4.43807	1.11884
TG 17:0_18:2_18:2;O	OxTG	GL	2.33597e-18	8.0287	1.27201	1.19058e-09	7.00735	1.04722	3.051e-09	3.24252	1.02979
TG 15:0_19:2_19:2	TG	GL	2.60555e-20	0.186594	1.28351	3.01713e-26	0.161951	1.34633	8.59885e-22	0.110084	1.28034
TG 16:0_18:0_20:0	TG	GL	1.72431e-09	13.2142	1.08599	7.5645e-10	11.4767	1.07048	2.45544e-09	6.58743	1.06579
TG 18:0_18:0_18:0	TG	GL	6.18957e-16	6.87427	1.25928	9.97955e-22	6.01792	1.34097	5.83052e-12	5.66385	1.15354
TG 10:0_10:0_16:0;O(FA 18:1)	TG_EST	GL	5.0506e-11	14.3268	1.09977	6.10665e-11	15.8444	1.08107	2.69354e-10	6.18736	1.10612
TG 18:0_18:0_18:2	TG	GL	8.87174e-14	0.111077	1.19808	1.49257e-20	0.0442264	1.29126	1.5217e-14	0.116609	1.18851
TG 18:1_18:2_18:1;O	OxTG	GL	2.20507e-21	15.0064	1.30614	3.54508e-13	14.0906	1.18008	2.56112e-10	5.62528	1.09827
TG 16:0_18:1_20:3	TG	GL	6.07906e-16	0.408712	1.24572	1.37796e-21	0.384678	1.31339	2.27971e-19	0.316959	1.26473
TG 18:1_18:1_18:3	TG	GL	1.39699e-10	0.478967	1.12639	2.85577e-15	0.422969	1.22363	2.67627e-12	0.403626	1.15698
TG 18:1_18:2_18:2	TG	GL	3.60283e-11	0.368726	1.15314	4.20334e-15	0.329121	1.24139	7.78932e-15	0.174796	1.23657
TG 16:0_16:0_22:6	TG	GL	2.04297e-10	0.170136	1.08928	1.89295e-12	0.242557	1.11732	1.19088e-10	0.155672	1.07512
TG 16:0_18:2_20:4	TG	GL	2.69162e-08	0.314604	1.04156	1.33687e-12	0.244438	1.16864	6.45544e-11	0.159114	1.14166
TG 18:1_18:2_18:3	TG	GL	3.5964e-11	0.103142	1.14949	7.96871e-15	0.100568	1.23179	6.58334e-12	0.0480252	1.18099
TG 18:2_18:2_18:2	TG	GL	2.9e-09	0.241168	1.08196	2.28334e-12	0.230712	1.16587	2.72891e-10	0.17067	1.11104
TG 14:0_18:1_22:6	TG	GL	1.00587e-12	0.0477897	1.15795	3.67081e-17	0.0292389	1.2285	5.45175e-13	0.0302894	1.13585
TG 16:0_18:2_20:5	TG	GL	1.19264e-08	0.188897	1.0609	2.58584e-12	0.141764	1.16869	1.06716e-09	0.112959	1.11608
TG 16:1_18:2_20:4	TG	GL	2.00043e-16	0.0779662	1.24024	4.55572e-22	0.0501028	1.30859	5.25396e-17	0.0464014	1.23535
TG 18:1_18:1_18:5	TG	GL	6.41405e-11	0.235218	1.13715	4.57835e-15	0.191701	1.22565	2.73058e-11	0.223083	1.13519
TG 14:0_18:2_22:6	TG	GL	9.88088e-19	0.00256112	1.28127	2.27014e-24	0.00207878	1.34331	9.74365e-19	0.00215807	1.28325
TG 14:0_20:4_20:4	TG	GL	1.19427e-13	0.0212876	1.20011	7.62436e-18	0.0293537	1.26843	1.05593e-13	0.0181788	1.19076
TG 16:0_16:0_23:0	TG	GL	1.55716e-12	5.97687	1.17252	4.13237e-12	6.9592	1.14054	1.7479e-12	5.74614	1.15715
TG 19:0_18:2_18:2	TG	GL	5.0179e-20	0.264075	1.29759	2.95955e-26	0.229737	1.36712	6.61782e-23	0.161313	1.3126
TG 19:1_18:2_18:2	TG	GL	3.21861e-09	0.255495	1.08532	1.21894e-13	0.176695	1.20861	2.23675e-11	0.106019	1.17299
TG 18:0_18:0_20:0	TG	GL	2.46671e-09	2.65893	1.07944	1.74566e-11	3.05433	1.13586	6.91132e-09	2.58176	1.04173
TG 18:0_20:0_18:1	TG	GL	1.86971e-11	0.0977422	1.16217	5.58814e-16	0.0547433	1.25595	3.61036e-12	0.0514449	1.19302
TG 18:1_18:1_20:1	TG	GL	1.69749e-15	0.263324	1.24917	1.27684e-20	0.222134	1.31932	4.63929e-18	0.134687	1.28255
TG 20:0_18:1_18:2	TG	GL	7.609e-14	0.153036	1.21742	1.92256e-18	0.135501	1.29345	1.47785e-14	0.104928	1.23971
TG 16:0_18:1_22:3	TG	GL	6.89424e-16	0.178319	1.25479	1.68016e-21	0.140827	1.32882	1.18631e-17	0.0887783	1.27917
TG 18:0_18:1_20:3	TG	GL	1.08221e-16	0.107984	1.24151	1.50229e-21	0.11297	1.29545	3.13646e-17	0.0744107	1.22262
TG 18:1_18:1_20:2	TG	GL	1.31316e-12	0.0699621	1.17714	1.15523e-16	0.0709494	1.24875	2.0231e-12	0.0848858	1.16098
TG 18:1_20:1_18:2	TG	GL	1.98386e-18	0.0919041	1.28303	3.31092e-24	0.0780345	1.34685	5.3094e-19	0.0599665	1.28798
TG 18:1_18:1_20:3	TG	GL	9.63687e-19	0.0245839	1.27165	1.52043e-24	0.0155957	1.32931	7.86989e-19	0.017545	1.25224
TG 18:1_19:2_19:2	TG	GL	1.47276e-15	0.15225	1.24762	1.68927e-20	0.129811	1.31377	2.02891e-17	0.0803302	1.26831
TG 16:0_18:0_22:6	TG	GL	2.77727e-12	0.181642	1.14306	5.5715e-16	0.191796	1.19234	1.65757e-13	0.100869	1.14034
TG 18:1_18:1_20:4	TG	GL	2.61652e-09	0.0545975	1.07737	1.62618e-12	0.0484162	1.16219	2.54762e-09	0.0536148	1.07074
TG 18:1_18:2_20:3	TG	GL	4.29669e-16	0.0164781	1.25487	4.52648e-21	0.0166857	1.32422	3.29741e-16	0.00842276	1.26212
TG 18:2_18:2_20:2	TG	GL	2.04173e-14	0.0934492	1.22586	4.71416e-19	0.0847589	1.29979	1.90793e-15	0.0377447	1.24617
TG 16:0_18:1_22:6	TG	GL	1.47713e-14	0.151539	1.20931	3.72304e-20	0.123988	1.28041	2.49931e-16	0.0684869	1.22332
TG 18:1_18:1_20:5	TG	GL	4.53248e-12	0.129006	1.16934	1.41627e-16	0.111563	1.2506	2.07054e-13	0.0589247	1.19369
TG 18:2_18:2_20:3	TG	GL	6.7144e-15	0.00491275	1.2365	1.34314e-19	0.00373046	1.31026	6.40464e-15	0.0034347	1.24937
TG 16:0_18:2_22:6	TG	GL	6.89895e-17	0.0375756	1.25426	1.91545e-22	0.0207861	1.3211	2.43514e-17	0.0129995	1.26087
TG 18:2_18:2_20:4	TG	GL	2.57847e-08	0.119742	1.04297	1.80878e-11	0.0944375	1.14286	4.96935e-09	0.0577375	1.08735
TG 16:1_18:2_22:6	TG	GL	2.78946e-13	0.00514659	1.19471	1.4894e-17	0.00394421	1.2689	3.0266e-13	0.00801102	1.20599
TG 16:0_18:0_23:0	TG	GL	4.89765e-08	11.1926	1.01667	1.0156e-08	14.8481	1.0216	2.94571e-09	9.4453	1.05875
TG 18:0_18:0_21:0	TG	GL	2.66825e-09	4.97368	1.07464	2.62387e-10	6.29429	1.0874	6.47968e-10	5.19638	1.08154
TG 19:1_19:1_19:1	TG	GL	1.92781e-08	0.456555	1.05608	1.3444e-09	0.495511	1.07886	1.465e-08	0.436974	1.07567
TG 18:1_18:1_21:2	TG	GL	1.60097e-16	0.30961	1.24974	1.47245e-21	0.295303	1.31708	6.31461e-20	0.188948	1.27973
TG 21:1_18:2_18:2	TG	GL	1.09558e-07	0.445935	1.02985	2.51176e-15	0.252489	1.24837	1.26067e-14	0.166859	1.24204
TG 18:2_18:2_21:5	TG	GL	5.46796e-08	0.0456218	1.02898	7.52613e-11	0.0336859	1.11851	2.60212e-08	0.0137766	1.05925
TG 16:0_20:4_22:6	TG	GL	6.29783e-12	0.180383	1.16133	8.16699e-17	0.155454	1.24824	4.97539e-14	0.087007	1.20252
TG 18:1_18:1_22:1	TG	GL	4.97538e-14	0.102552	1.21463	2.46319e-18	0.106549	1.27989	4.01703e-14	0.0994976	1.21017
TG 22:0_18:1_18:2	TG	GL	6.65626e-08	0.0881174	1.0262	1.50444e-10	0.0895256	1.12289	3.33587e-08	0.0581548	1.06678
TG 18:1_22:1_18:2	TG	GL	2.84017e-12	0.032675	1.18148	3.00246e-16	0.0346057	1.26252	2.45481e-12	0.0310114	1.19701
TG 20:1_20:1_18:2	TG	GL	2.33138e-14	0.0343293	1.2213	7.93377e-19	0.0359357	1.28835	2.75897e-14	0.0407731	1.21379
TG 18:0_18:0_22:5	TG	GL	4.33396e-18	0.248319	1.27879	2.17675e-25	0.181653	1.34133	3.20144e-19	0.176871	1.27182
TG 18:1_18:2_22:2	TG	GL	4.95896e-11	0.0146154	1.13168	1.0022e-14	0.0101676	1.20412	4.53257e-11	0.0113066	1.11608
TG 18:0_18:0_22:6	TG	GL	1.27293e-10	0.174454	1.12695	9.40552e-14	0.19237	1.19499	7.98758e-12	0.080718	1.16755
TG 18:1_18:1_22:4	TG	GL	2.51869e-15	0.208679	1.24667	7.25928e-21	0.160194	1.32264	6.51641e-18	0.0826442	1.2835
TG 18:0_18:1_22:6	TG	GL	1.76021e-15	0.0741723	1.23011	3.18333e-20	0.0773047	1.28859	4.56875e-16	0.0351523	1.23031
TG 18:1_18:2_22:4	TG	GL	3.1467e-14	0.123507	1.22466	2.39665e-19	0.0911163	1.30438	1.56235e-15	0.0455746	1.2541
TG 18:1_20:3_20:3	TG	GL	4.78388e-16	0.12681	1.24905	2.79712e-21	0.105805	1.31516	7.33457e-17	0.0781073	1.24795
TG 18:1_18:1_22:6	TG	GL	7.27435e-11	0.0525949	1.13411	1.69151e-14	0.0493722	1.21521	2.92629e-11	0.0206727	1.1577
TG 18:1_18:2_22:5	TG	GL	1.36747e-11	0.129999	1.16154	1.12447e-15	0.112362	1.24651	1.39803e-12	0.0631909	1.1953
TG 18:1_18:2_22:6	TG	GL	1.71989e-09	0.0360348	1.08814	8.75719e-13	0.0278982	1.17659	9.30189e-10	0.0120032	1.11366
TG 18:2_18:2_22:5	TG	GL	1.47397e-12	0.0902892	1.18574	9.46336e-17	0.0782987	1.26627	3.4616e-13	0.0470585	1.20992
TG 18:1_20:4_22:5	TG	GL	2.21595e-14	0.151882	1.23058	1.87866e-20	0.0917601	1.31699	1.40537e-16	0.0456803	1.2679
TG 18:1_20:4_22:6	TG	GL	1.45975e-14	0.0806938	1.22246	5.71994e-20	0.0480914	1.29883	8.25324e-16	0.0128531	1.24156
TG 18:2_20:4_22:6	TG	GL	2.46223e-08	0.0206114	1.04255	2.52852e-11	0.00726847	1.13916	1.53716e-08	0	1.07401
TG 18:1_18:1_24:1	TG	GL	2.75059e-09	0.151107	1.08724	5.53169e-12	0.172291	1.16024	1.45575e-09	0.128001	1.10919
TG 16:0_18:1_26:4	TG	GL	1.66531e-12	0.0218618	1.17195	8.18322e-17	0.00706761	1.24296	1.45719e-12	0.0195834	1.15307
TG 24:1_18:2_18:2	TG	GL	1.01276e-10	0.0561368	1.14062	8.38464e-15	0.0220272	1.23435	3.45293e-11	0.0189981	1.16659
TG 18:1_18:1_24:4	TG	GL	3.86082e-11	0.0737498	1.14751	4.34736e-15	0.0533241	1.23722	1.42322e-11	0.0407468	1.16929
TG 18:1_20:1_22:4	TG	GL	4.49595e-09	0.229312	1.08204	1.91593e-14	0.119556	1.22553	5.13426e-12	0.0528275	1.18719
TG 18:1_18:1_24:5	TG	GL	5.61679e-14	0.0792629	1.22103	5.91934e-19	0.0533421	1.29892	7.50255e-15	0.0241392	1.2454
TG 18:1_18:2_24:5	TG	GL	3.33545e-13	0.0299035	1.20201	1.57e-17	0.024837	1.27761	1.7055e-13	0.00969182	1.21929
TG 18:1_20:2_22:6	TG	GL	1.17452e-15	0.108136	1.24871	3.38544e-21	0.0787741	1.32131	5.00423e-17	0.0359125	1.27238
TG 20:3_20:3_20:3	TG	GL	3.06721e-19	0.0349778	1.29303	1.61057e-25	0.0152549	1.35766	6.0506e-20	0	1.29818
TG 18:1_18:2_26:2	TG	GL	8.11982e-08	0.0381567	1.02604	1.21749e-10	0.0246743	1.12668	4.80336e-08	0.0149238	1.05919
TG 22:0_18:1_22:5	TG	GL	2.68881e-07	0.171399	1.00114	8.54821e-11	0.115381	1.13548	1.38673e-08	0.070833	1.08531
TG O-9:0_8:0_13:1	EtherTG	GL	1.28638e-14	0.0903801	1.20408	3.60957e-18	0.134813	1.27811	4.91147e-15	0.0558528	1.19737
TG O-20:2_8:0_8:0	EtherTG	GL	6.66147e-15	0.0325237	1.21751	6.34027e-20	0.0175986	1.2983	2.18391e-15	0.00298269	1.20841
TG O-18:1_10:0_10:0	EtherTG	GL	6.80709e-11	51.7719	1.09717	5.09365e-18	29.0825	1.27805	4.30324e-30	25.1645	1.3273
TG O-18:0_10:0_12:0	EtherTG	GL	8.25964e-15	10.1706	1.2121	5.23705e-10	7.81223	1.09779	4.01764e-30	8.33825	1.33344
TG O-18:1_8:0_14:0	EtherTG	GL	1.83732e-13	24.8341	1.17873	6.49354e-10	13.3814	1.06436	4.357e-17	14.4535	1.2389
TG O-13:1_10:0_18:2	EtherTG	GL	1.49153e-10	152.258	1.12417	3.53923e-15	113.186	1.24458	1.57673e-16	130.728	1.22843
TG O-18:0_8:0_16:0	EtherTG	GL	1.12218e-12	7.83571	1.17891	2.77441e-09	6.89873	1.07262	1.34343e-23	7.44958	1.31171
TG O-14:1_14:0_14:0	EtherTG	GL	2.37097e-18	0.457766	1.26842	1.82789e-21	0.429952	1.32185	9.60638e-19	0.435027	1.26904
TG O-15:1_12:0_15:0	EtherTG	GL	6.48272e-11	8.82696	1.10181	1.33613e-11	5.09312	1.12966	5.64623e-22	4.82106	1.29617
TG O-15:0_10:0_17:2	EtherTG	GL	1.6019e-11	8.75421	1.11745	1.52178e-16	5.74656	1.26003	1.24206e-12	4.9759	1.16422
TG O-15:2_10:0_18:2	EtherTG	GL	2.87142e-14	84.8251	1.18856	5.70909e-10	42.617	1.08245	3.7831e-13	29.8897	1.16446
TG O-16:0_10:0_18:1	EtherTG	GL	7.15788e-10	5.64949	1.07386	3.09818e-12	3.66784	1.16466	4.56401e-23	3.81755	1.30551
TG O-16:1_14:0_14:0	EtherTG	GL	1.34445e-09	0.59225	1.09361	1.08295e-15	0.541189	1.23744	3.98234e-18	0.510684	1.25238
TG O-16:0_10:0_18:2	EtherTG	GL	6.43496e-15	4.80887	1.1958	1.03093e-16	3.34349	1.26665	4.23962e-18	3.26384	1.26256
TG O-10:0_18:1_18:1	EtherTG	GL	1.33271e-23	0.160463	1.31813	6.17711e-30	0.15798	1.37856	2.36268e-24	0.149028	1.31551
TG O-19:4_14:0_14:0	EtherTG	GL	2.39919e-22	19.3069	1.30819	6.64958e-21	18.2738	1.30388	8.96034e-19	12.2126	1.26342
TG O-15:1_18:1_18:1	EtherTG	GL	4.71109e-12	21.4556	1.17436	7.33627e-20	23.4968	1.32942	4.47697e-16	19.0487	1.23516
TG O-16:0_18:1_18:1	EtherTG	GL	9.90211e-24	7.66842	1.32704	1.7335e-15	5.23437	1.25905	6.11128e-21	5.82247	1.29043
TG O-18:1_16:0_18:2	EtherTG	GL	7.58677e-08	0.256813	1.01635	3.78007e-13	0.12711	1.18275	3.40475e-10	0.101286	1.12128
TG O-16:2_18:1_18:1	EtherTG	GL	2.21676e-14	0.292472	1.2192	7.30488e-19	0.284713	1.30048	1.09695e-17	0.185563	1.26549
TG O-8:0_22:2_22:2	EtherTG	GL	8.6437e-13	0.172673	1.18871	1.47644e-15	0.213335	1.2501	2.67517e-14	0.122698	1.21858
TG O-14:0_21:2_21:2	EtherTG	GL	4.06248e-15	1014.22	1.23462	2.81e-11	989.302	1.12425	1.3736e-10	386.164	1.11621
TG O-15:0_21:3_21:3	EtherTG	GL	1.63864e-14	4.26859	1.23171	1.88301e-18	3.64832	1.30023	2.12148e-10	3.3046	1.10308
VAE 18:5	VAE	PR	6.8341e-11	0.282748	1.13227	1.44196e-15	0.195129	1.22844	2.21197e-10	0.309179	1.12898

## Sheet: S3Goat's milk during lactations
Note: Lipids were marked in red for upregulation and blue for downregulation.
lipid molecule	Class	Category	Goat-E vs. Goat-M			Goat-E vs. Goat-L			Goat-M vs. Goat-L
			p	Fold change	VIP	p	Fold change	VIP	p	Fold change	VIP
Cer 18:2;O2/22:0	Cer_NS	SP	0.000469526	0.460278	1.74345	8.15692e-05	0.26769	1.30035	0.0177484	0.637915	1.00418
DG 18:0_20:4	DG	GL	0.0137859	0.526132	1.28758	0.000437987	0.212776	1.20679	0.0205403	0.514028	1.00859
FA 16:0(2OH)	OxFA	FA	0.00581787	1.52955	1.44304	5.17836e-05	2.07137	1.36019	4.81307e-05	1.62374	1.64906
FA 16:2	FA	FA	0.0227332	1.59937	1.23743	0.00194151	2.41771	1.11876	8.05448e-05	1.97907	1.60358
LPE-N (FA 18:2)18:2	LNAPE	GP	3.89127e-07	0.408647	2.3549	0.000226398	0.502074	1.25787	0.0039539	1.62833	1.19919
PC 14:0_14:0	PC	GP	4.75058e-06	3.63072	2.22026	0.000736888	31.1897	1.18818	0.0092087	5.23429	1.15839
PC 16:0_16:0	PC	GP	1.8553e-07	5.11154	2.42471	0.00137039	71.2195	1.12317	0.0108646	9.46795	1.14413
PC 16:1_18:2	PC	GP	0.00023082	1.59673	1.86995	5.34884e-11	2.66639	1.82512	4.36617e-06	1.72395	1.79671
PC 17:1_18:1	PC	GP	3.08223e-10	0.188789	2.7175	5.68487e-10	0.0413002	1.79165	0.00679096	0.267779	1.17775
PC 18:0_18:0	PC	GP	2.85663e-05	11.3202	2.06586	8.09214e-12	15.0048	1.83264	0.0148943	1.57349	1.04669
PC 18:0_18:1	PC	GP	1.30185e-05	2.48645	2.12486	0.000348167	8.36318	1.22912	0.0173378	2.49035	1.06779
PC 18:1_18:1	PC	GP	6.46823e-06	0.519501	2.16359	2.21359e-08	0.124881	1.70133	1.10303e-05	0.312972	1.7563
PC 16:0_20:4	PC	GP	0.00020387	0.396801	1.84098	9.8544e-06	0.0814951	1.43435	0.000534877	0.263075	1.43905
PC 18:2_18:2	PC	GP	0.000119904	0.557698	1.91927	9.28279e-07	0.21741	1.56404	2.61847e-05	0.508285	1.70111
PC 18:0_20:4	PC	GP	2.17982e-07	0.362884	2.38474	4.04827e-07	0.153626	1.59056	0.000206796	0.555449	1.50328
PC 18:0_22:5	PC	GP	9.68374e-10	0.566322	2.66238	2.49022e-10	0.239487	1.80739	0.000575514	0.55389	1.47371
PC O-16:2_18:0	EtherPC	GP	0.00789698	1.62263	1.39335	0.000135631	3.72523	1.32761	4.71818e-06	2.225	1.77112
PC O-18:2_18:0	EtherPC	GP	0.000954714	0.565179	1.67189	2.49143e-09	0.19274	1.7473	0.00462846	0.39924	1.2081
PE 14:0_18:2	PE	GP	0.029593	1.65751	1.16203	2.13494e-06	3.77993	1.51317	5.64094e-11	2.81659	2.27725
PE 17:1_18:1	PE	GP	0.002528	1.88124	1.55274	1.26853e-05	2.81516	1.46657	0.00106348	1.71084	1.34331
PE 18:2_18:0;O2	OxPE	GP	0.00798985	2.10523	1.40544	8.84214e-05	2.83853	1.31259	0.00217465	1.69554	1.36119
PE 16:0_20:4	PE	GP	0.00889636	0.483452	1.38532	0.00351361	2.42852	1.06023	2.71214e-10	6.66348	2.1998
PE O-14:1_18:2	EtherPE	GP	0.00925868	2.37042	1.357	0.00255557	3.95886	1.09675	0.0113863	2.02634	1.10687
PE O-15:1_18:2	EtherPE	GP	0.0322332	1.6766	1.14974	0.000914832	3.13307	1.20258	0.000169651	2.34529	1.52032
PE O-16:1_18:3	EtherPE	GP	0.0135681	1.50571	1.2967	5.90881e-05	2.26799	1.38446	0.000249473	1.71332	1.52033
SM 16:1;O2/14:0	SM	SP	1.07254e-06	0.387311	2.2896	1.43224e-12	0.030549	1.87862	0.000598895	0.085377	1.42924
SM 17:1;O2/18:0	SM	SP	0.00139411	0.514636	1.63963	7.30184e-07	0.211127	1.56553	0.0227039	0.476945	1.01912
SM 18:1;O2/18:0	SM	SP	0.0271667	0.547502	1.17054	4.00641e-05	0.0981485	1.37786	0.00996327	0.23663	1.12396
SM 18:2;O2/18:0	SM	SP	0.000207786	0.180568	1.83523	0.000587935	0.0653085	1.17358	0.00863264	0.439134	1.13243
SM 19:1;O2/18:0	SM	SP	0.000419476	0.412371	1.78899	1.45456e-06	0.108192	1.54791	0.0190516	0.345464	1.04157
SM 16:1;O2/22:0	SM	SP	0.00292894	0.539473	1.53068	5.5439e-09	0.0156885	1.70957	0.000153724	0.0355033	1.55956
SM 19:1;O2/20:0	SM	SP	0.000266923	0.484632	1.83611	1.07924e-08	0.0766555	1.71522	0.000813448	0.206194	1.41418
SM 16:1;O2/24:1	SM	SP	0.000129667	0.561724	1.90088	6.84418e-12	0.0176221	1.8472	2.15146e-07	0.039992	1.96744
SM 18:1;O2/23:0	SM	SP	0.0226963	0.509655	1.19761	0.00109222	0.11619	1.1666	6.8154e-06	0.292504	1.75606
SM 17:1;O2/24:1	SM	SP	0.000210077	0.625374	1.84909	2.72525e-09	0.138005	1.73566	2.93121e-09	0.274975	2.14076
SM 18:1;O2/24:0	SM	SP	2.65503e-07	4.62125	2.39943	0.000124729	29.0624	1.30505	0.00197842	4.11495	1.30202
SM 27:0;O2/15:1	SM	SP	0.00104514	0.550675	1.65732	4.83e-19	0.0880939	2.00213	0.00302673	0.184691	1.27753
SM 27:1;O2/15:1	SM	SP	3.99748e-06	0.338991	2.19763	3.06003e-09	0.0799989	1.7013	0.00562481	0.149841	1.19966
TG 10:0_18:2_13:0;O2	OxTG	GL	0.0266705	0.648636	1.14167	0.000745178	0.390416	1.14904	0.0226244	0.639722	1.00512
TG 17:1_18:1_18:2	TG	GL	0.00821162	0.653626	1.40708	1.47546e-07	0.308023	1.62425	0.0122149	0.549874	1.11424
TG 17:1_18:2_18:2	TG	GL	0.0124461	0.659026	1.33025	4.44259e-06	0.312753	1.47636	0.00440437	0.536356	1.25597
TG 18:2_20:4_22:6	TG	GL	0.016231	0.352643	1.25938	0.00156664	0	1.08553	0.00837057	0	1.15354
TG O-19:1_17:1_18:1	EtherTG	GL	0.00113367	0.377691	1.64771	0.0006835	0.205267	1.17347	0.0153996	0.612498	1.07446

## Sheet: S4-Abbreviation
No.	Full name	Abbreviation	No.	Full name	Abbreviation
1	Infant formula	IF	44	Oxidized phosphatidylethanolamine	OxPE
2	Milk fat globule	MFG	45	Phosphatidylethanolamine	PE
3	Milk fat globule membrane	MFGM	46	Ether-linked phosphatidylethanolamine	EtherPE
4	Acetonitrile	ACN	47	Phosphatidylethanol	PEtOH
5	Isopropanol	IPA	48	Phosphatidylglycerol	PG
6	Response factor	RF	49	Ether-linked phosphatidylglycerol	EtherPG
7	Quality control	QC	50	Phosphatidylinositol	PI
8	Principal component analysis	PCA	51	Phosphatidylmethanol	PMeOH
9	Orthogonal partial least-squares-discriminant analysis	OPLS-DA	52	Phosphatidylserine	PS
10	Total ion chromatogram	TIC	53	Ether-linked phosphatidylserine	EtherPS
11	Glyceride	GL	54	Coenzyme Q	CoQ
12	Fatty acyl	FA	55	Vitamin A fatty acid ester	VAE
13	Sphingolipid	SP	56	Ceramide non-hydroxyfatty acid-sphingosine	Cer_NS
14	Glycerophospholipid	GP	57	Ceramide non-hydroxyfatty acid-dihydrosphingosine	Cer_NDS
15	Sterol	ST	58	Ceramide alpha-hydroxy fatty acid-phytospingosine	Cer_AP
16	Prenol	FPD	59	Ceramide non-hydroxyfatty acid-phytospingosine	Cer_NP
17	Oxidized fatty acid	OxFA	60	Ceramide hydroxy fatty acid-sphingosine	Cer_HS
18	Fatty acid ester of hydroxyl fatty acid	FAHFA	61	Ceramide alpha-hydroxy fatty acid-sphingosine	Cer_AS
19	N-acyl ethanolamine	NAE	62	Ceramide Esterified omega-hydroxy fatty acid-sphingosine	Cer_EOS
20	N-acyl glycine	NAGly	63	Ceramide Esterified omega-hydroxy fatty acid-dihydrosphingosine	Cer_EODS
21	N-acyl glycyl serine	NAGlySer	64	Dihexosylceramide	Hex2Cer
22	Diacylglycerol	DG	65	Hexosylceramide non-hydroxyfatty acid-sphingosine	HexCer_NS
23	Ether-linked diacylglycerol	EtherDG	66	Hexosylceramide hydroxyfatty acid-sphingosine	HexCer_HS
24	Lysodiacylglyceryl trimethylhomoserine	LDGTS	67	Hexosylceramide hydroxyfatty acid-dihydrosphingosine	HexCer_HDS
25	Monoacylglycerol	MG	68	Oxidized ceramide phosphoinositol	PI_Cer
26	Triacylglycerol	TG	69	Sphingomyelin	SM
27	Oxidized triglyceride	OxTG	70	Acylhexosyl campesterol	AHexCAS
28	Triacylglycerol estolide	TG_EST	71	Acylhexosyl brassicasterol	AHexBRS
29	Ether-linked triacylglycerol	EtherTG	72	Cholesteryl ester	CE
30	Bismonoacylglycerophosphate	BMP	73	Esterified deoxycholic acid	DCAE
31	Cardiolipin	CL	74	Campesterol ester	CASE
32	Lysophosphatidic acid	LPA	75	Brassicasterol ester	BRSE
33	Lysophophatidylcholine	LPC	76	Stigmasterol ester	STSE
34	Lysophosphatidylethanolamine	LPE	77	Methyl tert-butyl ether	MTBE
35	Ether-linked lysophosphatidylethanolamine	EtherLPE	78	Saturated FA	SFA
36	N-acyl-lysophosphatidylethanolamine	LNAPE	79	Polyunsaturated FA	PUFA
37	Ether-linked lysophosphatidylglycerol	EtherLPG	80	Di-unsaturated FA	DUFA
38	Lysophosphatidylserine	LPS	81	Monounsaturated FA	MUFA
39	N-acyl-lysophosphatidylserine	LNAPS	82	Long-chain polyunsaturated fatty acids	LCFA
40	Phosphatidic acid	PA	83	Palmitic acid, C16:0	PA
41	Phosphatidylcholine	PC	84	Oleic acid, C18:1	OA
42	Ether-linked phosphatidylcholine	EtherPC	85	Linoleic acid, C18:2	LA
43	Ether-linked oxidized phosphatidylcholine	EtherOxPC	86	Arachidonic acid, C20:4	ARA
